# Supplementary material for: Integrative genomic analysis of methylphenidate response in attention-deficit/hyperactivity disorder
Source: Sci Rep. 2018 Jan 30;8:1881. doi: 10.1038/s41598-018-20194-7 (PMC5789875; doi:10.1038/s41598-018-20194-7)
Supplement: Supplementary file 2 — Supplementary Table S3 [file 41598_2018_20194_MOESM2_ESM.xlsx]

## Sheet: Hoja1
Supplementary Table S3 Genotyped and imputed SNPs nominally associated with methylphenidate response in 173 ADHD paediatric patients
SNP	Chr	SNP base	Risk allele	OR	95% CI	P-value	Gene symbol
rs10078194	5	94028605	C	6.653	(2,71-16,3)	3.428e-05	FAM172A
rs79067553	2	80385311	G	18.38	(4,63-73,0)	3.512e-05	CTNNA2
rs186584392	2	80303694	A	23.98	(5,30-109)	3.697e-05	CTNNA2; LRRTM1
rs60161367	7	136990936	C	36.39	(6,48-204)	4.447e-05	CHRM2
rs10987876	9	128107808	T	5.878	(2,51-13,8)	4.702e-05	SLC25A25
rs13212907	6	71262064	T	18.37	(4,51-74,8)	4.835e-05	LOC105369204
rs13205802	6	71263380	C	18.37	(4,51-74,8)	4.835e-05	LOC105369204
rs13203950	6	71267096	T	18.37	(4,51-74,8)	4.835e-05	LOC105369204
rs77592750	6	71271888	C	18.37	(4,51-74,8)	4.835e-05	LOC105369204
rs78755184	6	71275804	T	18.37	(4,51-74,8)	4.835e-05	LOC105369204
rs6907173	6	71280702	T	18.37	(4,51-74,8)	4.835e-05	LOC105369204
rs6935716	6	71281194	T	18.37	(4,51-74,8)	4.835e-05	LOC105369204
rs6913383	6	71288328	G	18.37	(4,51-74,8)	4.835e-05	LOC105369204
rs35519429	6	71339588	T	18.37	(4,51-74,8)	4.835e-05
rs11681767	2	80148324	G	21.44	(4,84-95,0)	5.446e-05	CTNNA2
rs6908858	6	71280896	G	8.265	(2,95-23,2)	5.948e-05	LOC105369204
rs4837240	9	128111149	A	5.755	(2,43-13,6)	6.836e-05
rs6478816	9	128111356	G	5.755	(2,43-13,6)	6.836e-05
rs4737291	8	69849559	G	4.295	(2,09-8,83)	7.357e-05
rs3750269	8	69850284	A	4.295	(2,09-8,83)	7.357e-05
rs76300062	2	80302937	C	16.44	(4,10-65,9)	7.708e-05	CTNNA2; LRRTM1
rs7280320	21	27349491	T	3.678	(1,93-7,03)	8.085e-05
rs2830859	21	27350665	C	3.678	(1,93-7,03)	8.085e-05
rs7281888	21	27351011	A	3.678	(1,93-7,03)	8.085e-05
rs7281086	21	27351031	C	3.678	(1,93-7,03)	8.085e-05
rs2409204	21	27352270	C	3.678	(1,93-7,03)	8.085e-05
rs2123153	21	27353136	T	3.678	(1,93-7,03)	8.085e-05
rs56930546	21	27382955	T	3.656	(1,91-6,99)	8.817e-05
rs1349601	21	27358146	C	3.656	(1,91-7,00)	9.12e-05
rs1349600	21	27358277	A	3.656	(1,91-7,00)	9.12e-05
rs61499913	21	27362360	G	3.656	(1,91-7,00)	9.12e-05
rs2830892	21	27373789	C	3.656	(1,91-7,00)	9.12e-05
rs8134157	21	27374282	T	3.656	(1,91-7,00)	9.12e-05
rs1376926	21	27375280	G	3.656	(1,91-7,00)	9.12e-05
rs1022288	4	118331168	C	7.572	(2,75-20,9)	9.205e-05	PRSS12
rs788656	4	118340784	A	7.572	(2,75-20,9)	9.205e-05	PRSS12
rs788669	4	118344459	T	7.572	(2,75-20,9)	9.205e-05	PRSS12
rs4834679	4	118348269	T	7.572	(2,75-20,9)	9.205e-05	PRSS12
rs6828232	4	118348697	A	7.572	(2,75-20,9)	9.205e-05	PRSS12
rs10000812	4	118349639	T	7.572	(2,75-20,9)	9.205e-05	PRSS12
chr4_118350736_I	4	118350736	D	7.572	(2,75-20,9)	9.205e-05	PRSS12
rs6838716	4	118355098	A	7.572	(2,75-20,9)	9.205e-05
chr4_118356178_D	4	118356178	I2	7.572	(2,75-20,9)	9.205e-05
rs1514657	4	118357943	T	7.572	(2,75-20,9)	9.205e-05
rs1110948	4	118359672	A	7.572	(2,75-20,9)	9.205e-05
rs908152	4	118366584	T	7.572	(2,75-20,9)	9.205e-05
rs871770	4	118367645	T	7.572	(2,75-20,9)	9.205e-05
rs871769	4	118367699	G	7.572	(2,75-20,9)	9.205e-05
rs6084280	20	3175422	C	3.751	(1,93-7,28)	9.309e-05
rs6051621	20	3180074	G	3.751	(1,93-7,28)	9.309e-05
chr4_118364043_I	4	118364043	D	7.541	(2,73-20,8)	9.55e-05
rs16936475	8	69842879	A	4.169	(2,03-8,55)	9.831e-05
rs74945611	8	69847713	A	4.169	(2,03-8,55)	9.831e-05
rs73429745	6	44133685	T	4.448	(2,10-9,43)	9.941e-05	TMEM63B
rs2066630	13	50187444	G	9.916	(3,12-31,5)	0.0001015
chr13_50212113_D	13	50212113	D	9.916	(3,12-31,5)	0.0001015
rs7813735	8	21705710	T	3.284	(1,80-6,00)	0.0001117	GFRA2
rs28633503	8	21705624	A	3.284	(1,80-6,00)	0.0001118	GFRA2
rs2830896	21	27382906	G	3.531	(1,86-6,70)	0.0001124
rs35025897	2	226496106	A	3.905	(1,96-7,80)	0.0001132
rs73131929	12	65775511	A	22.64	(4,62-111)	0.0001205
rs11944843	4	139716549	A	4.142	(2,01-8,56)	0.0001234	MAML3; MGST2
rs4834681	4	118349395	A	7.204	(2,63-19,7)	0.0001236	PRSS12
rs1322048	9	27232750	C	4.82625	(2,16-10,8)	0.0001271
rs146260497	4	95232209	C	7.587	(2,69-21,4)	0.0001274	UNC5C
rs148624616	4	95236140	C	7.587	(2,69-21,4)	0.0001274	UNC5C
rs182245869	4	95236142	G	7.587	(2,69-21,4)	0.0001274	UNC5C
rs9307157	4	95244478	G	7.587	(2,69-21,4)	0.0001274	UNC5C
rs10496239	2	80149843	G	13.78	(3,59-52,9)	0.0001323	CTNNA2
rs11678577	2	80153227	G	13.78	(3,59-52,9)	0.0001323	CTNNA2
rs2837003	21	39392786	G	5.91716	(2,37-14,8)	0.0001381	WRB
rs2837004	21	39393585	C	5.91716	(2,37-14,8)	0.0001381	WRB
rs10064368	5	93930691	A	5.257	(2,24-12,4)	0.0001417	FAM172A
rs12716453	5	93935992	C	5.257	(2,24-12,4)	0.0001417	FAM172A
rs13361613	5	93936471	T	5.257	(2,24-12,4)	0.0001417	FAM172A
rs56108532	5	93940637	T	5.257	(2,24-12,4)	0.0001417	FAM172A
rs10078941	5	93943324	T	5.257	(2,24-12,4)	0.0001417	FAM172A
rs34621188	5	93945383	C	5.257	(2,24-12,4)	0.0001417	FAM172A
rs10054903	5	93945786	A	5.257	(2,24-12,4)	0.0001417	FAM172A
rs10067259	5	93955133	T	5.257	(2,24-12,4)	0.0001417	FAM172A
rs67150649	5	93956672	G	5.257	(2,24-12,4)	0.0001417	FAM172A
rs10055741	5	93961482	T	5.257	(2,24-12,4)	0.0001417	FAM172A
rs7734897	5	93969697	A	5.257	(2,24-12,4)	0.0001417	FAM172A
rs7736620	5	93970057	T	5.257	(2,24-12,4)	0.0001417	FAM172A
rs13173952	5	93971852	T	5.257	(2,24-12,4)	0.0001417	FAM172A
chr5_93973651_D	5	93973651	D	5.257	(2,24-12,4)	0.0001417	FAM172A
rs10036829	5	93974192	C	5.257	(2,24-12,4)	0.0001417	FAM172A
rs7701011	5	93975751	A	5.257	(2,24-12,4)	0.0001417	FAM172A
rs34673483	5	93979374	A	5.257	(2,24-12,4)	0.0001417	FAM172A
rs10055340	5	93981939	C	5.257	(2,24-12,4)	0.0001417	FAM172A
rs10076052	5	93982057	T	5.257	(2,24-12,4)	0.0001417	FAM172A
rs185341863	5	93986094	A	5.257	(2,24-12,4)	0.0001417	FAM172A
rs9314092	5	93990657	G	5.257	(2,24-12,4)	0.0001417	FAM172A
rs13185660	5	94000795	A	5.257	(2,24-12,4)	0.0001417	FAM172A
rs28575883	5	94010330	C	5.257	(2,24-12,4)	0.0001417	FAM172A
chr5_94011880_I	5	94011880	I2	5.257	(2,24-12,4)	0.0001417	FAM172A
chr5_94012671_D	5	94012671	D	5.257	(2,24-12,4)	0.0001417	FAM172A
rs10062711	5	94012954	A	5.257	(2,24-12,4)	0.0001417	FAM172A
rs10050465	5	94014258	A	5.257	(2,24-12,4)	0.0001417	FAM172A
rs10066791	5	94014550	T	5.257	(2,24-12,4)	0.0001417	FAM172A
rs2290937	5	94020810	T	5.257	(2,24-12,4)	0.0001417	FAM172A
rs12109629	5	94023997	G	5.257	(2,24-12,4)	0.0001417	FAM172A
rs12153501	5	94025161	G	5.257	(2,24-12,4)	0.0001417	FAM172A
rs12153506	5	94025248	G	5.257	(2,24-12,4)	0.0001417	FAM172A
chr5_94025584_I	5	94025584	I5	5.257	(2,24-12,4)	0.0001417	FAM172A
rs10476598	5	94031576	C	5.257	(2,24-12,4)	0.0001417	FAM172A
rs34595581	5	94033717	A	5.257	(2,24-12,4)	0.0001417	FAM172A
rs13153245	5	94039186	A	5.257	(2,24-12,4)	0.0001417	FAM172A
rs10065056	5	94044418	T	5.257	(2,24-12,4)	0.0001417	FAM172A
rs10476599	5	94047718	G	5.257	(2,24-12,4)	0.0001417	FAM172A
rs35075119	5	94049752	C	5.257	(2,24-12,4)	0.0001417	FAM172A
rs34138834	5	94049800	G	5.257	(2,24-12,4)	0.0001417	FAM172A
rs13156865	5	94055203	A	5.257	(2,24-12,4)	0.0001417	FAM172A
rs10061099	5	94061010	G	5.257	(2,24-12,4)	0.0001417	FAM172A
rs12716456	5	94061852	G	5.257	(2,24-12,4)	0.0001417	FAM172A
rs12716457	5	94061922	C	5.257	(2,24-12,4)	0.0001417	FAM172A
chr5_94062009_I	5	94062009	I3	5.257	(2,24-12,4)	0.0001417	FAM172A
rs10072232	5	94063185	A	5.257	(2,24-12,4)	0.0001417	FAM172A
rs10057814	5	94063387	G	5.257	(2,24-12,4)	0.0001417	FAM172A
rs2085960	5	94064229	G	5.257	(2,24-12,4)	0.0001417	FAM172A
rs10476601	5	94066817	A	5.257	(2,24-12,4)	0.0001417	FAM172A
rs7728736	5	94068572	T	5.257	(2,24-12,4)	0.0001417	FAM172A
rs72788365	5	94069087	C	5.257	(2,24-12,4)	0.0001417	FAM172A
rs12153788	5	94069732	G	5.257	(2,24-12,4)	0.0001417	FAM172A
rs10044139	5	94072098	C	5.257	(2,24-12,4)	0.0001417	FAM172A
rs10514380	5	94073665	T	5.257	(2,24-12,4)	0.0001417	FAM172A
rs1917373	3	83670846	A	4.887	(2,16-11,1)	0.0001451
rs6548901	3	83674505	A	4.887	(2,16-11,1)	0.0001451
rs28418572	5	93808455	C	5.379	(2,26-12,8)	0.0001451	FAM172A
rs13155452	5	93828743	C	5.379	(2,26-12,8)	0.0001451	FAM172A
rs36042718	5	93845291	T	5.379	(2,26-12,8)	0.0001451	FAM172A
rs142225942	5	93854294	A	5.379	(2,26-12,8)	0.0001451	FAM172A
rs10066431	5	93862498	G	5.379	(2,26-12,8)	0.0001451	FAM172A
rs6877030	5	93866135	A	5.379	(2,26-12,8)	0.0001451	FAM172A
rs35496867	5	93884694	C	5.379	(2,26-12,8)	0.0001451	FAM172A
rs34967135	5	93886079	A	5.379	(2,26-12,8)	0.0001451	FAM172A
rs11688119	2	14345925	G	3.676	(1,88-7,20)	0.0001465
rs11689373	2	14349685	T	3.676	(1,88-7,20)	0.0001465
rs6051622	20	3181617	A	3.666	(1,87-7,17)	0.000149
rs6051623	20	3181947	T	3.666	(1,87-7,17)	0.000149
rs4279285	4	118347263	C	6.843	(2,53-18,5)	0.0001493	PRSS12
rs12760079	1	20459604	T	4.612	(2,09-10,2)	0.00015
rs12729605	1	20462149	A	4.612	(2,09-10,2)	0.00015
chr21_27356100_I	21	27356100	I4	3.495	(1,83-6,67)	0.0001505
rs962680	5	108223498	T	4.605	(2,09-10,2)	0.0001559	FBXL17
rs2044710	5	108224400	G	4.605	(2,09-10,2)	0.0001559	FBXL17
rs10075907	5	108224752	G	4.605	(2,09-10,2)	0.0001559	FBXL17
rs2922424	5	108225089	T	4.605	(2,09-10,2)	0.0001559	FBXL17
rs2122158	5	108225913	C	4.605	(2,09-10,2)	0.0001559	FBXL17
rs2029104	5	108226957	C	4.605	(2,09-10,2)	0.0001559	FBXL17
rs2966799	5	108227278	C	4.605	(2,09-10,2)	0.0001559	FBXL17
rs2922428	5	108229045	A	4.605	(2,09-10,2)	0.0001559	FBXL17
rs2167001	5	108230283	C	4.605	(2,09-10,2)	0.0001559	FBXL17
rs2966797	5	108232562	A	4.605	(2,09-10,2)	0.0001559	FBXL17
rs2966795	5	108233601	C	4.605	(2,09-10,2)	0.0001559	FBXL17
chr5_108234566_D	5	108234566	D	4.605	(2,09-10,2)	0.0001559	FBXL17
rs34298471	5	108277205	C	4.605	(2,09-10,2)	0.0001559	FBXL17
rs4541643	5	108280384	T	4.605	(2,09-10,2)	0.0001559	FBXL17
rs57222565	5	108287688	T	4.605	(2,09-10,2)	0.0001559	FBXL17
rs10041907	5	108290802	A	4.605	(2,09-10,2)	0.0001559	FBXL17
rs10079708	5	93926091	C	5.178	(2,21-12,2)	0.0001566	FAM172A
rs2176368	8	68338903	A	4.03	(1,96-8,30)	0.0001571	C8orf34
rs7701974	5	93975712	T	5.213	(2,21-12,3)	0.000158	FAM172A
rs114628419	2	80306157	A	12.53	(3,37-46,5)	0.0001595	CTNNA2
rs1880463	3	83649882	A	4.834	(2,13-11,0)	0.0001611
rs6548899	3	83650419	T	4.834	(2,13-11,0)	0.0001611
rs11927511	3	83653440	G	4.834	(2,13-11,0)	0.0001611
rs1357801	3	83668089	C	4.834	(2,13-11,0)	0.0001611
rs1524785	3	83668321	A	4.834	(2,13-11,0)	0.0001611
rs10967780	9	27224666	A	4.65116	(2,09-10,3)	0.0001629	TEK
rs10812539	9	27225121	T	4.65116	(2,09-10,3)	0.0001629	TEK
rs4878366	9	27226125	T	4.65116	(2,09-10,3)	0.0001629	TEK
rs10967787	9	27227231	T	4.65116	(2,09-10,3)	0.0001629	TEK
rs167570	5	93706642	T	5.423	(2,25-13,1)	0.0001638	FAM172A
rs13154650	5	93716499	C	5.423	(2,25-13,1)	0.0001638	FAM172A
rs72786647	5	93717811	T	5.423	(2,25-13,1)	0.0001638	FAM172A
rs28534784	5	93727626	A	5.423	(2,25-13,1)	0.0001638	FAM172A
rs17372057	5	93736210	A	5.423	(2,25-13,1)	0.0001638	FAM172A
chr5_93762650_D	5	93762650	D	5.423	(2,25-13,1)	0.0001638	FAM172A
rs13182631	5	93779995	G	5.423	(2,25-13,1)	0.0001638	FAM172A
rs10038831	5	93788409	T	5.423	(2,25-13,1)	0.0001638	FAM172A
rs17372615	5	93789062	T	5.423	(2,25-13,1)	0.0001638	FAM172A
rs7741988	6	71289539	A	15.8	(3,76-66,4)	0.0001645	LOC105369204; OGFRL1
rs75380607	6	71304341	G	15.8	(3,76-66,4)	0.0001645	LOC105369204; OGFRL1
rs1825	6	71308989	T	15.8	(3,76-66,4)	0.0001645	LOC105369204
rs16881094	6	71309079	C	15.8	(3,76-66,4)	0.0001645	LOC105369204
rs34186563	6	71309590	A	15.8	(3,76-66,4)	0.0001645	LOC105369204
chr6_71310504_D	6	71310504	D	15.8	(3,76-66,4)	0.0001645	LOC105369204
rs6596777	5	108240238	C	4.569	(2,07-10,1)	0.0001651	FBXL17
rs1357802	3	83654716	A	4.815	(2,12-10,9)	0.0001672
rs2056607	3	83655169	T	4.815	(2,12-10,9)	0.0001672
rs2056606	3	83655307	T	4.815	(2,12-10,9)	0.0001672
rs6548900	3	83666923	G	4.815	(2,12-10,9)	0.0001672
chr3_83633634_I	3	83633634	D	4.815	(2,12-10,9)	0.0001673
rs11940710	4	139716728	G	4.001	(1,94-8,24)	0.0001691	MAML3; MGST2
rs7872702	9	128107744	C	4.762	(2,11-10,7)	0.0001696	SLC25A25
rs12738179	1	20455526	A	4.541	(2,06-10,0)	0.0001714
rs12729829	1	20456257	G	4.541	(2,06-10,0)	0.0001714
rs60827958	5	93635887	T	5.539	(2,27-13,5)	0.0001715	FAM172A
rs10053405	5	93939698	T	5.134	(2,19-12,1)	0.0001723	FAM172A
rs2922423	5	108223834	C	4.574	(2,07-10,1)	0.000173	FBXL17
rs7183608	15	38111303	A	3.712	(1,87-7,36)	0.0001734
rs8063143	16	51770025	C	3.922	(1,92-8,01)	0.0001772
rs10163463	16	51768005	C	3.918	(1,92-8,01)	0.0001802
rs1110744	16	51768994	T	3.918	(1,92-8,01)	0.0001802
rs1110743	16	51770135	A	3.918	(1,92-8,01)	0.0001802
rs1870818	16	51770459	C	3.918	(1,92-8,01)	0.0001802
rs8047613	16	51770576	C	3.918	(1,92-8,01)	0.0001802
chr1_20466243_I	1	20466243	I2	4.497	(2,05-9,88)	0.0001808
rs2922426	5	108227767	G	4.492	(2,04-9,87)	0.0001837	FBXL17
rs239598	21	27360035	A	3.334	(1,77-6,27)	0.0001837
rs148757019	2	80147476	T	20.2	(4,17-97,8)	0.0001882	CTNNA2
rs60769318	2	80149246	A	20.2	(4,17-97,8)	0.0001882	CTNNA2
rs11681186	2	80150981	A	20.2	(4,17-97,8)	0.0001882	CTNNA2
rs11677311	2	80152927	T	20.2	(4,17-97,8)	0.0001882	CTNNA2
rs11689545	2	80153025	G	20.2	(4,17-97,8)	0.0001882	CTNNA2
rs12716460	5	94081028	G	5.048	(2,16-11,8)	0.000191	FAM172A
rs10061080	5	94084854	C	5.048	(2,16-11,8)	0.000191	FAM172A
rs13165147	5	94086509	A	5.048	(2,16-11,8)	0.000191	FAM172A
rs10440717	5	94089147	A	5.048	(2,16-11,8)	0.000191	FAM172A
rs9314095	5	94089790	C	5.048	(2,16-11,8)	0.000191	FAM172A
rs73429729	6	44118990	A	4.088	(1,95-8,57)	0.0001921	MRPL14
rs7752653	6	44126071	G	4.088	(1,95-8,57)	0.0001921	MRPL14
rs7773700	6	44129735	C	4.088	(1,95-8,57)	0.0001921	TMEM63B
rs56168551	6	44136569	A	4.088	(1,95-8,57)	0.0001921	TMEM63B
rs57521349	2	226508696	A	3.716	(1,86-7,41)	0.0001932
rs34918848	2	226510638	A	3.716	(1,86-7,41)	0.0001932
chr2_226512397_D	2	226512397	D	3.716	(1,86-7,41)	0.0001932
rs7642188	3	83625268	A	4.749	(2,09-10,8)	0.0001933
rs7632573	3	83634932	G	4.749	(2,09-10,8)	0.0001933
rs6548897	3	83636945	A	4.749	(2,09-10,8)	0.0001933
rs17023352	4	95248028	C	6.845	(2,49-18,8)	0.0001955	UNC5C
rs1849011	5	108278696	G	4.491	(2,04-9,91)	0.0001987	FBXL17
rs10071595	5	108286851	A	4.491	(2,04-9,91)	0.0001987	FBXL17
rs10036343	5	108290853	C	4.491	(2,04-9,91)	0.0001987	FBXL17
rs980631	5	73595933	A	4.05351	(1,94-8,48)	0.0002036
rs11748723	5	73608725	A	4.05351	(1,94-8,48)	0.0002036
rs13154589	5	73610794	T	4.05351	(1,94-8,48)	0.0002036
rs2922429	5	108229749	G	4.482	(2,03-9,89)	0.0002054	FBXL17
rs60105057	6	44112982	G	4.06	(1,94-8,51)	0.0002062
rs66629131	6	44133731	G	4.058	(1,94-8,50)	0.0002064	TMEM63B
rs3822452	5	73566489	A	4.54545	(2,04-10,1)	0.0002065	UTP15
rs788658	4	118333398	G	6.329	(2,39-16,8)	0.0002105	PRSS12
rs705841	4	118335141	T	6.329	(2,39-16,8)	0.0002105	PRSS12
rs1040105	4	118363401	A	6.329	(2,39-16,8)	0.0002105
rs1421654	5	73566142	A	4.55996	(2,04-10,2)	0.0002105	UTP15
rs9790949	5	73566365	A	4.55996	(2,04-10,2)	0.0002105	UTP15
rs4703607	5	73569115	A	4.55996	(2,04-10,2)	0.0002105	UTP15
rs12794472	11	125917566	A	3.608	(1,83-7,12)	0.0002126	DDX25
chr2_122216708_I	2	122216708	I2	3.557	(1,82-6,96)	0.0002127
rs1900263	2	80148936	C	10.85	(3,07-38,3)	0.0002143	CTNNA2
chr2_80149021_I	2	80149021	I3	10.85	(3,07-38,3)	0.0002143	CTNNA2
rs11887750	2	80149059	G	10.85	(3,07-38,3)	0.0002143	CTNNA2
rs1156893	3	83610714	C	4.705	(2,07-10,7)	0.0002144
rs1840218	3	83617210	A	4.705	(2,07-10,7)	0.0002144
chr8_68349507_D	8	68349507	D	3.852	(1,89-7,87)	0.0002144	C8orf34
rs7701314	5	93931342	G	5.065	(2,14-12,0)	0.0002166	FAM172A
rs10052662	5	93935680	G	5.065	(2,14-12,0)	0.0002166	FAM172A
rs55724660	5	93940931	G	5.065	(2,14-12,0)	0.0002166	FAM172A
rs55947981	5	93942399	T	5.065	(2,14-12,0)	0.0002166	FAM172A
rs34454564	5	93945225	T	5.065	(2,14-12,0)	0.0002166	FAM172A
rs10057130	5	93946852	T	5.065	(2,14-12,0)	0.0002166	FAM172A
rs10476522	5	93951536	A	5.065	(2,14-12,0)	0.0002166	FAM172A
rs35426871	5	93955908	T	5.065	(2,14-12,0)	0.0002166	FAM172A
rs68166313	6	71315983	A	14.23	(3,48-58,2)	0.0002216	LOC105369204
rs13220674	6	71321181	A	14.23	(3,48-58,2)	0.0002216	LOC105369204
rs34137300	6	71329513	C	14.23	(3,48-58,2)	0.0002216
rs2146370	6	71330786	G	14.23	(3,48-58,2)	0.0002216
rs16881149	6	71332546	C	14.23	(3,48-58,2)	0.0002216
rs13208791	6	71334057	G	14.23	(3,48-58,2)	0.0002216
rs10498878	6	71334106	C	14.23	(3,48-58,2)	0.0002216
rs16881155	6	71335527	C	14.23	(3,48-58,2)	0.0002216
rs33999954	6	71336413	G	14.23	(3,48-58,2)	0.0002216
rs114074057	6	71336929	G	14.23	(3,48-58,2)	0.0002216
rs1852580	6	71337745	G	14.23	(3,48-58,2)	0.0002216
rs1358381	6	71338217	G	14.23	(3,48-58,2)	0.0002216
rs34436988	6	71338892	T	14.23	(3,48-58,2)	0.0002216
rs13178456	5	108324266	A	4.453	(2,02-9,84)	0.0002221	FBXL17
chr8_68339489_D	8	68339489	D	3.852	(1,88-7,89)	0.0002244	C8orf34
rs2138677	8	68340182	T	3.852	(1,88-7,89)	0.0002244	C8orf34
rs6472395	8	68342407	T	3.852	(1,88-7,89)	0.0002244	C8orf34
rs10957428	8	68347738	G	3.852	(1,88-7,89)	0.0002244	C8orf34
rs10957429	8	68347844	C	3.852	(1,88-7,89)	0.0002244	C8orf34
rs13282251	8	68348402	T	3.852	(1,88-7,89)	0.0002244	C8orf34
rs1517121	8	68346525	C	3.836	(1,88-7,84)	0.0002269	C8orf34
rs7742030	6	44097325	T	4.014	(1,92-8,41)	0.0002287
rs7742824	6	44097574	A	4.014	(1,92-8,41)	0.0002287
rs57139546	6	44100008	C	4.014	(1,92-8,41)	0.0002287
rs57576544	6	44104989	C	4.014	(1,92-8,41)	0.0002287
rs73135354	5	93624356	A	5.385	(2,20-13,2)	0.0002291	FAM172A
rs6884138	5	93629507	G	5.385	(2,20-13,2)	0.0002291	FAM172A
rs7721168	5	93633628	C	5.385	(2,20-13,2)	0.0002291	FAM172A
rs7721509	5	93633835	C	5.385	(2,20-13,2)	0.0002291	FAM172A
rs58919600	5	93634813	C	5.385	(2,20-13,2)	0.0002291	FAM172A
rs61110137	5	93635542	G	5.385	(2,20-13,2)	0.0002291	FAM172A
rs60553989	5	93636172	G	5.385	(2,20-13,2)	0.0002291	FAM172A
rs6556828	5	93636683	T	5.385	(2,20-13,2)	0.0002291	FAM172A
rs7823116	8	68353416	G	3.829	(1,88-7,82)	0.0002292	C8orf34
rs13262740	8	68359001	C	3.829	(1,88-7,82)	0.0002292	C8orf34
rs4957751	5	108295352	G	4.407	(2,00-9,70)	0.0002302	FBXL17
rs55832164	5	94100874	T	4.953	(2,11-11,6)	0.0002331	FAM172A
rs17315943	5	94107125	C	4.953	(2,11-11,6)	0.0002331	FAM172A
rs34184666	5	94108879	C	4.953	(2,11-11,6)	0.0002331	FAM172A
rs10476602	5	94109550	C	4.953	(2,11-11,6)	0.0002331	FAM172A
rs17083455	5	94110675	C	4.953	(2,11-11,6)	0.0002331	FAM172A
rs28633397	5	94111343	G	4.953	(2,11-11,6)	0.0002331	FAM172A
rs9314099	5	94111670	C	4.953	(2,11-11,6)	0.0002331	FAM172A
rs3819967	1	3716816	T	3.692	(1,84-7,40)	0.0002342	TP73
rs60447508	6	151106562	T	6.896	(2,46-19,3)	0.0002356
rs74616528	11	15271475	C	3.87	(1,88-7,97)	0.0002389
rs724691	2	122240368	G	3.565	(1,81-7,02)	0.0002392
rs10166909	2	226507455	C	3.664	(1,83-7,33)	0.0002397
rs735706	5	73621196	A	3.75657	(1,85-7,62)	0.0002443
rs735705	5	73621363	C	3.75657	(1,85-7,62)	0.0002443
rs888654	5	73621490	C	3.75657	(1,85-7,62)	0.0002443
rs6453017	5	73622571	C	3.75657	(1,85-7,62)	0.0002443
rs1981809	5	73624204	C	3.75657	(1,85-7,62)	0.0002443
rs2412014	15	101434193	T	5.04796	(2,12-12,0)	0.0002447	PCSK6
rs2412012	15	101434448	G	5.04796	(2,12-12,0)	0.0002447	PCSK6
rs4965865	15	101435392	C	5.04796	(2,12-12,0)	0.0002447	PCSK6
rs4965866	15	101435726	C	5.04796	(2,12-12,0)	0.0002447	PCSK6
rs4965867	15	101435834	G	5.04796	(2,12-12,0)	0.0002447	PCSK6
rs4965868	15	101435839	G	5.04796	(2,12-12,0)	0.0002447	PCSK6
rs28521402	15	101436746	A	5.04796	(2,12-12,0)	0.0002447	PCSK6
rs12477608	2	80143252	G	5.362	(2,19-13,2)	0.0002453	CTNNA2
rs12465791	2	80143310	A	5.362	(2,19-13,2)	0.0002453	CTNNA2
rs62133819	2	14339396	G	3.397	(1,77-6,54)	0.0002491
rs57686895	5	36817337	A	6.12	(2,32-16,1)	0.0002492
rs11744960	5	36817620	C	6.12	(2,32-16,1)	0.0002492
rs80128758	5	36823057	A	6.12	(2,32-16,1)	0.0002492
rs56041633	5	36824160	A	6.12	(2,32-16,1)	0.0002492
rs1432304	2	122209440	G	3.973	(1,90-8,31)	0.00025
rs1432305	2	122209553	A	3.973	(1,90-8,31)	0.00025
rs2066622	13	50179515	G	7.85	(2,61-23,7)	0.0002501
rs617140	4	118290823	T	6.223	(2,34-16,6)	0.0002505	PRSS12
rs10085205	6	44117146	A	3.825	(1,86-7,85)	0.0002558	MRPL14
rs2396166	6	44119396	T	3.825	(1,86-7,85)	0.0002558	MRPL14
rs6922473	6	44130550	A	3.825	(1,86-7,85)	0.0002558	TMEM63B
rs12526930	6	44137081	T	3.825	(1,86-7,85)	0.0002558	TMEM63B
rs11685504	2	80138168	T	5.732	(2,25-14,6)	0.0002571	CTNNA2
rs62140128	2	80142040	C	5.732	(2,25-14,6)	0.0002571	CTNNA2
rs62140129	2	80142649	G	5.732	(2,25-14,6)	0.0002571	CTNNA2
rs62140131	2	80144882	C	5.732	(2,25-14,6)	0.0002571	CTNNA2
rs78743271	2	80305482	T	10.1	(2,92-34,9)	0.0002579	CTNNA2
rs138412	22	38464003	G	3.772	(1,85-7,69)	0.0002582
rs6596770	5	108176444	T	4.089	(1,92-8,70)	0.0002583	FBXL17
rs6596771	5	108176835	A	4.089	(1,92-8,70)	0.0002583	FBXL17
rs7818147	8	68333637	A	3.81	(1,86-7,82)	0.0002653	C8orf34
rs7822588	8	68334627	G	3.81	(1,86-7,82)	0.0002653	C8orf34
rs7017437	8	68337393	A	3.81	(1,86-7,82)	0.0002653	C8orf34
rs17023358	4	95249499	C	6.352	(2,35-17,2)	0.000267	UNC5C
rs17287721	5	67177420	T	6.81	(2,43-19,1)	0.0002707
rs17018689	2	80146614	A	5.292	(2,16-13,0)	0.0002708	CTNNA2
rs6779777	3	83602138	G	4.713	(2,05-10,9)	0.0002715
rs7647891	3	83602510	A	4.713	(2,05-10,9)	0.0002715
rs1524788	3	83675403	G	4.636	(2,03-10,6)	0.0002761
rs1357803	3	83684988	A	4.636	(2,03-10,6)	0.0002761
rs113597448	2	35450308	G	4.662	(2,03-10,7)	0.0002793
rs11689864	2	35452884	T	4.662	(2,03-10,7)	0.0002793
rs4903807	14	40454033	T	4.705	(2,04-10,9)	0.0002803
rs3814173	10	15097082	A	8.666	(2,70-27,8)	0.0002831	C10orf111
rs3814172	10	15097110	C	8.666	(2,70-27,8)	0.0002831	C10orf111
rs72774394	10	15098561	G	8.666	(2,70-27,8)	0.0002831	RPP38
rs34040166	10	15104062	G	8.666	(2,70-27,8)	0.0002831	RPP38
rs59241933	8	71609058	A	3.699	(1,83-7,50)	0.0002833
rs12547135	8	71601857	C	3.698	(1,83-7,49)	0.0002843
rs12679556	8	71601993	G	3.698	(1,83-7,49)	0.0002843
rs6729317	2	12073982	T	3.4662	(1,77-6,78)	0.0002863
rs448085	9	105046738	T	3.091	(1,68-5,69)	0.0002865
rs7016538	8	69852677	A	3.745	(1,84-7,64)	0.000287
chr8_69854426_D	8	69854426	D	3.745	(1,84-7,64)	0.000287
rs4738037	8	69854623	A	3.745	(1,84-7,64)	0.000287
rs56009324	8	69857862	C	3.745	(1,84-7,64)	0.000287
rs9650233	8	69866799	G	3.745	(1,84-7,64)	0.000287
rs9650156	8	69868713	T	3.745	(1,84-7,64)	0.000287
rs12549745	8	69869231	C	3.745	(1,84-7,64)	0.000287
rs2339697	5	73574692	G	4.06174	(1,90-8,67)	0.0002917	UTP15
rs72610740	2	12076404	C	3.45185	(1,77-6,75)	0.0002926
rs4445056	6	44103265	T	3.803	(1,85-7,84)	0.0002937
rs7743249	6	44105126	A	3.803	(1,85-7,84)	0.0002937
rs2015676	6	44107387	A	3.803	(1,85-7,84)	0.0002937
chr6_44107961_D	6	44107961	D	3.803	(1,85-7,84)	0.0002937
rs12995882	2	226499329	G	3.64	(1,81-7,33)	0.0002947
rs62328882	4	118379941	C	6.512	(2,36-18,0)	0.0002948
rs12624326	20	47026747	T	3.7	(1,82-7,52)	0.0002982	EYA2
rs4334980	6	44103194	T	3.764	(1,84-7,72)	0.0003003
chr5_73569278_I	5	73569278	D	4.07	(1,90-8,71)	0.0003008	UTP15
rs7701752	5	73573313	T	4.07	(1,90-8,71)	0.0003008	UTP15
rs7443182	5	73578100	G	4.07	(1,90-8,71)	0.0003008	UTP15
rs10942676	5	73579810	C	4.07	(1,90-8,71)	0.0003008	UTP15
rs13168040	5	73580857	G	4.07	(1,90-8,71)	0.0003008	UTP15
chr5_73581754_D	5	73581754	I6	4.07	(1,90-8,71)	0.0003008	UTP15
rs13170849	5	73586303	G	4.07	(1,90-8,71)	0.0003008
rs35747258	5	93974424	T	4.465	(1,98-10,1)	0.0003021	FAM172A
rs13089018	3	83653756	A	4.589	(2,01-10,5)	0.0003044
rs2325650	3	83661913	T	4.589	(2,01-10,5)	0.0003044
rs75197034	10	15099447	G	8.661	(2,68-28,0)	0.0003045	RPP38
rs10063866	5	108168625	C	3.991	(1,88-8,46)	0.000307	FBXL17
rs3829049	8	69850373	A	3.729	(1,82-7,62)	0.0003082
rs4738036	8	69851039	T	3.729	(1,82-7,62)	0.0003082
chr5_93650156_I	5	93650156	I2	5.001	(2,09-12,0)	0.0003091	FAM172A
rs7704972	5	93650944	A	5.001	(2,09-12,0)	0.0003091	FAM172A
rs6556829	5	93652095	T	5.001	(2,09-12,0)	0.0003091	FAM172A
rs10987871	9	128089294	G	4.64	(2,02-10,7)	0.0003093	SLC25A25
rs10819351	9	128090094	T	4.64	(2,02-10,7)	0.0003093	SLC25A25
rs10819352	9	128090154	A	4.64	(2,02-10,7)	0.0003093	SLC25A25
rs10045836	5	93828159	C	4.536	(1,99-10,3)	0.0003148	FAM172A
rs1840220	3	83626122	C	4.57	(2,00-10,5)	0.0003162
rs2167944	3	83626614	C	4.57	(2,00-10,5)	0.0003162
rs58349849	2	80158827	T	9.37	(2,77-31,7)	0.0003173	CTNNA2
rs7594474	2	80159443	T	9.37	(2,77-31,7)	0.0003173	CTNNA2
chr2_80159960_D	2	80159960	D	9.37	(2,77-31,7)	0.0003173	CTNNA2
rs6538773	12	97090491	C	4.473	(1,98-10,1)	0.0003219
rs10987870	9	128088304	A	4.62	(2,01-10,6)	0.0003232	SLC25A25
rs62172701	2	205133467	C	3.82	(1,84-7,94)	0.0003275	PARD3B
rs6869243	5	73619856	C	3.63769	(1,80-7,36)	0.0003301
rs73624509	6	151105791	C	6.371	(2,32-17,5)	0.0003329
rs6557112	6	151108821	G	6.339	(2,31-17,4)	0.0003431
rs10942681	5	73623445	G	3.65631	(1,80-7,43)	0.0003437
rs80334614	1	78816584	A	28.78	(4,57-181)	0.0003441
rs17410994	1	78843697	A	28.78	(4,57-181)	0.0003441
rs17372725	5	93799882	A	4.652	(2,00-10,8)	0.0003456	FAM172A
rs1470150	5	93802948	C	4.652	(2,00-10,8)	0.0003456	FAM172A
rs13156202	5	93822015	C	4.652	(2,00-10,8)	0.0003456	FAM172A
rs66564678	5	93830188	T	4.652	(2,00-10,8)	0.0003456	FAM172A
rs158415	5	108077240	T	4.002	(1,87-8,55)	0.000346	FBXL17
rs11862746	16	51761696	C	3.562	(1,78-7,14)	0.0003468
rs11863789	16	51761730	C	3.562	(1,78-7,14)	0.0003468
rs16950365	16	51761844	C	3.562	(1,78-7,14)	0.0003468
rs11862845	16	51761988	T	3.562	(1,78-7,14)	0.0003468
rs11861195	16	51762009	A	3.562	(1,78-7,14)	0.0003468
rs11861206	16	51762069	T	3.562	(1,78-7,14)	0.0003468
rs2291405	16	51762305	G	3.562	(1,78-7,14)	0.0003468
rs4784660	16	51762846	G	3.562	(1,78-7,14)	0.0003468
rs16950371	16	51763189	C	3.562	(1,78-7,14)	0.000347
rs4784662	16	51764112	T	3.557	(1,77-7,13)	0.0003489
rs1453729	3	83606887	T	4.526	(1,98-10,4)	0.0003498
rs4277705	3	83612423	T	4.526	(1,98-10,4)	0.0003498
rs12106896	3	83615212	A	4.526	(1,98-10,4)	0.0003498
rs1840219	3	83617021	A	4.526	(1,98-10,4)	0.0003498
rs61206348	2	14334018	A	3.282	(1,71-6,30)	0.0003535
rs10819355	9	128094994	T	4.952	(2,06-11,9)	0.0003535	SLC25A25
rs10819356	9	128095127	A	4.952	(2,06-11,9)	0.0003535	SLC25A25
rs10819357	9	128095366	A	4.952	(2,06-11,9)	0.0003535	SLC25A25
rs10819358	9	128095582	C	4.952	(2,06-11,9)	0.0003535	SLC25A25
rs34121959	7	10610212	C	3.99202	(1,87-8,54)	0.0003577
rs10521247	16	51764825	A	3.556	(1,77-7,14)	0.0003611
rs13335155	16	51764954	T	3.556	(1,77-7,14)	0.0003611
rs13336382	16	51765621	A	3.556	(1,77-7,14)	0.0003611
rs10163399	16	51765984	A	3.556	(1,77-7,14)	0.0003611
rs12724366	1	20472127	G	4.203	(1,91-9,26)	0.0003653
rs2897963	5	56659465	G	3.465	(1,75-6,86)	0.0003676
rs13133937	4	44906396	G	3.108	(1,67-5,80)	0.0003702
rs12446830	16	51761505	A	3.541	(1,77-7,11)	0.0003738
rs67363244	4	139713923	A	3.173	(1,68-6,00)	0.000377	MGST2
rs7044673	9	128084196	A	4.567	(1,98-10,6)	0.0003775	SLC25A25
rs2317984	3	83585119	T	4.489	(1,96-10,3)	0.0003879
rs2167943	3	83585221	G	4.489	(1,96-10,3)	0.0003879
rs10976776	9	820280	T	4.732	(2,01-11,2)	0.0003901
rs114492896	7	34923779	G	16.49	(3,50-77,6)	0.000391
rs17791935	7	34931972	A	16.49	(3,50-77,6)	0.000391	DPY19L1
rs114711120	7	34933374	C	16.49	(3,50-77,6)	0.000391	DPY19L1
rs10924831	1	246791011	G	3.504	(1,75-7,01)	0.0003914	KIF28P
rs1130067	1	246792090	T	3.504	(1,75-7,01)	0.0003914	KIF28P
rs115385756	5	153933704	C	10.09	(2,81-36,2)	0.0003929
rs138705247	5	153934934	T	10.09	(2,81-36,2)	0.0003929
rs4534347	1	246503513	C	4.28	(1,92-9,56)	0.0003937	SMYD3
rs10924757	1	246503631	G	4.28	(1,92-9,56)	0.0003937	SMYD3
rs17101839	12	65851788	T	7.198	(2,42-21,4)	0.0003941	HMGA2; LOC100129940
rs9314093	5	93997642	A	4.31	(1,92-9,67)	0.0003942	FAM172A
rs4809614	20	47024573	A	3.578	(1,77-7,25)	0.0003994	EYA2
rs1538913	20	47025330	A	3.578	(1,77-7,25)	0.0003994	EYA2
rs1538914	20	47025415	C	3.578	(1,77-7,25)	0.0003994	EYA2
rs6124921	20	47027037	T	3.578	(1,77-7,25)	0.0003994	EYA2
rs1340775	20	47027207	A	3.578	(1,77-7,25)	0.0003994	EYA2
rs1340777	20	47027410	A	3.578	(1,77-7,25)	0.0003994	EYA2
rs4810588	20	47028149	A	3.578	(1,77-7,25)	0.0003994	EYA2
rs6066171	20	47029729	A	3.578	(1,77-7,25)	0.0003994	EYA2
rs4810589	20	47029998	A	3.578	(1,77-7,25)	0.0003994	EYA2
rs4810590	20	47030043	A	3.578	(1,77-7,25)	0.0003994	EYA2
rs2066227	20	47030486	A	3.578	(1,77-7,25)	0.0003994	EYA2
rs6797297	3	83598337	T	4.468	(1,95-10,2)	0.0003999
rs1453735	3	83615569	C	4.468	(1,95-10,2)	0.0003999
rs410870	2	141255117	C	3.795	(1,81-7,94)	0.0004003	LRP1B
rs3131562	15	50480282	T	3.50508	(1,75-7,02)	0.0004003	USP8
rs10760534	9	128088946	G	4.524	(1,96-10,4)	0.0004016	SLC25A25
rs10739710	9	128089777	A	4.524	(1,96-10,4)	0.0004016	SLC25A25
rs7871341	9	128089863	C	4.524	(1,96-10,4)	0.0004016	SLC25A25
rs7874541	9	128090111	A	4.524	(1,96-10,4)	0.0004016	SLC25A25
rs10819353	9	128090923	T	4.524	(1,96-10,4)	0.0004016	SLC25A25
rs1475766	1	156011698	G	4.14594	(1,88-9,12)	0.0004087	LOC105371729; SSR2
rs4661079	1	156013507	G	4.14594	(1,88-9,12)	0.0004087	LOC105371729; SSR2
rs17381047	1	156013857	A	4.14594	(1,88-9,12)	0.0004087	LOC105371729; SSR2
rs11577179	1	156013919	G	4.14594	(1,88-9,12)	0.0004087	LOC105371729; SSR2
rs7664896	4	70645119	G	7.686	(2,48-23,8)	0.000414	ENAM
rs7665492	4	70645542	C	7.686	(2,48-23,8)	0.000414	ENAM
rs7728371	5	108061613	T	3.903	(1,83-8,31)	0.0004146	FBXL17
rs11242661	5	108065750	T	3.903	(1,83-8,31)	0.0004146	FBXL17
rs9776305	9	128087147	A	4.504	(1,95-10,4)	0.0004199	SLC25A25
rs9774857	9	128087312	G	4.504	(1,95-10,4)	0.0004199	SLC25A25
rs9775643	9	128087418	T	4.504	(1,95-10,4)	0.0004199	SLC25A25
rs10819348	9	128087719	G	4.504	(1,95-10,4)	0.0004199	SLC25A25
rs10819349	9	128087762	C	4.504	(1,95-10,4)	0.0004199	SLC25A25
rs12527427	6	8365097	T	4.277	(1,91-9,59)	0.0004202
rs12529171	6	8365134	C	4.277	(1,91-9,59)	0.0004202
rs78936724	6	8367420	T	4.277	(1,91-9,59)	0.0004202
rs147666230	6	8368170	A	4.277	(1,91-9,59)	0.0004202
rs1934784	6	8369820	C	4.277	(1,91-9,59)	0.0004202
rs77456534	6	8370445	G	4.277	(1,91-9,59)	0.0004202
rs115415285	6	8370595	C	4.277	(1,91-9,59)	0.0004202
rs6913482	6	8376243	A	4.277	(1,91-9,59)	0.0004202
rs79968698	6	8376429	T	4.277	(1,91-9,59)	0.0004202
rs75187376	6	8376746	G	4.277	(1,91-9,59)	0.0004202
rs78125030	6	8378389	T	4.277	(1,91-9,59)	0.0004202
rs10484749	6	8380772	G	4.277	(1,91-9,59)	0.0004202
rs286794	5	108074504	T	3.88199	(1,83-8,26)	0.0004255	FBXL17
rs7629220	3	83573501	G	4.449	(1,94-10,2)	0.0004263
rs1598035	3	83596235	T	4.449	(1,94-10,2)	0.0004263
rs62133818	2	14339348	G	3.281	(1,69-6,36)	0.0004294
rs4510188	2	14340889	C	3.281	(1,69-6,36)	0.0004294
rs7838935	8	68383349	G	3.474	(1,74-6,95)	0.0004294	C8orf34
rs7015549	8	68384432	G	3.474	(1,74-6,95)	0.0004294	C8orf34
rs7013597	8	68386070	C	3.474	(1,74-6,95)	0.0004294	C8orf34
rs13316317	3	30112371	T	3.187	(1,67-6,08)	0.0004322
rs115973016	6	31710953	A	5.14933	(2,07-12,8)	0.0004339
rs73131948	12	65781882	A	12.09	(3,02-48,5)	0.0004346
rs73131951	12	65782920	C	12.09	(3,02-48,5)	0.0004346
rs73113806	12	65785274	T	12.09	(3,02-48,5)	0.0004346
rs115405581	12	65793320	A	12.09	(3,02-48,5)	0.0004346
rs145985747	12	65804226	A	12.09	(3,02-48,5)	0.0004346
rs73113884	12	65804700	T	12.09	(3,02-48,5)	0.0004346
rs72903242	4	118378695	A	6.416	(2,28-18,1)	0.0004359
rs6908333	6	8382859	C	4.258	(1,90-9,55)	0.0004369
chr6_8384830_D	6	8384830	D	4.258	(1,90-9,55)	0.0004369
rs74414356	6	8385421	T	4.258	(1,90-9,55)	0.0004369
rs76294236	6	8385762	T	4.258	(1,90-9,55)	0.0004369
rs16845691	2	141249971	G	3.765	(1,80-7,89)	0.000441	LRP1B
rs71417132	2	141250232	C	3.765	(1,80-7,89)	0.000441	LRP1B
rs71417133	2	141250277	A	3.765	(1,80-7,89)	0.000441	LRP1B
rs13009237	2	141250568	G	3.765	(1,80-7,89)	0.000441	LRP1B
rs654180	2	141250931	C	3.765	(1,80-7,89)	0.000441	LRP1B
rs390190	2	141251064	A	3.765	(1,80-7,89)	0.000441	LRP1B
rs389593	2	141251185	C	3.765	(1,80-7,89)	0.000441	LRP1B
rs380870	2	141251487	C	3.765	(1,80-7,89)	0.000441	LRP1B
rs410689	2	141251512	A	3.765	(1,80-7,89)	0.000441	LRP1B
rs376302	2	141251545	A	3.765	(1,80-7,89)	0.000441	LRP1B
rs34671342	2	141251577	A	3.765	(1,80-7,89)	0.000441	LRP1B
rs640696	2	141251616	A	3.765	(1,80-7,89)	0.000441	LRP1B
rs442290	2	141251707	T	3.765	(1,80-7,89)	0.000441	LRP1B
rs407040	2	141251782	G	3.765	(1,80-7,89)	0.000441	LRP1B
rs73962882	2	141251847	G	3.765	(1,80-7,89)	0.000441	LRP1B
rs406159	2	141251911	T	3.765	(1,80-7,89)	0.000441	LRP1B
rs406726	2	141251922	T	3.765	(1,80-7,89)	0.000441	LRP1B
rs406134	2	141251938	T	3.765	(1,80-7,89)	0.000441	LRP1B
rs418443	2	141252699	A	3.765	(1,80-7,89)	0.000441	LRP1B
rs395817	2	141252728	C	3.765	(1,80-7,89)	0.000441	LRP1B
rs437094	2	141252793	G	3.765	(1,80-7,89)	0.000441	LRP1B
rs436733	2	141253045	A	3.765	(1,80-7,89)	0.000441	LRP1B
rs421017	2	141253280	A	3.765	(1,80-7,89)	0.000441	LRP1B
rs419152	2	141254077	C	3.765	(1,80-7,89)	0.000441	LRP1B
rs416316	2	141254166	T	3.765	(1,80-7,89)	0.000441	LRP1B
rs431809	2	141254458	T	3.765	(1,80-7,89)	0.000441	LRP1B
rs373757	2	141254732	C	3.765	(1,80-7,89)	0.000441	LRP1B
chr2_141254775_D	2	141254775	D	3.765	(1,80-7,89)	0.000441	LRP1B
rs399810	2	141255068	A	3.765	(1,80-7,89)	0.000441	LRP1B
rs430413	2	141255118	A	3.765	(1,80-7,89)	0.000441	LRP1B
rs430182	2	141255266	A	3.765	(1,80-7,89)	0.000441	LRP1B
rs7024489	9	27226801	C	3.19183	(1,67-6,10)	0.0004413	TEK
rs7024828	9	27226904	G	3.19183	(1,67-6,10)	0.0004413	TEK
rs7024846	9	27226949	G	3.19183	(1,67-6,10)	0.0004413	TEK
rs7027814	9	27227037	C	3.19183	(1,67-6,10)	0.0004413	TEK
rs7028163	9	27227105	G	3.19183	(1,67-6,10)	0.0004413	TEK
rs61813286	1	155978854	C	4.73261	(1,99-11,3)	0.000442	ARHGEF2
rs11974873	7	41054700	G	3.125	(1,66-5,90)	0.0004454
rs7856011	9	128080677	G	4.482	(1,94-10,4)	0.0004482	SLC25A25
rs6478813	9	128081003	A	4.482	(1,94-10,4)	0.0004482	SLC25A25
rs7036499	9	128082465	C	4.482	(1,94-10,4)	0.0004482	SLC25A25
rs12348876	9	128083201	C	4.482	(1,94-10,4)	0.0004482	SLC25A25
rs62586933	9	128083455	T	4.482	(1,94-10,4)	0.0004482	SLC25A25
rs11788116	9	128084134	T	4.482	(1,94-10,4)	0.0004482	SLC25A25
rs10760531	9	128084306	G	4.482	(1,94-10,4)	0.0004482	SLC25A25
chr9_128084600_D	9	128084600	I3	4.482	(1,94-10,4)	0.0004482	SLC25A25
rs10739707	9	128084830	G	4.482	(1,94-10,4)	0.0004482	SLC25A25
rs10739708	9	128084930	T	4.482	(1,94-10,4)	0.0004482	SLC25A25
rs10760533	9	128085057	G	4.482	(1,94-10,4)	0.0004482	SLC25A25
rs10819346	9	128085262	C	4.482	(1,94-10,4)	0.0004482	SLC25A25
rs10987865	9	128085417	C	4.482	(1,94-10,4)	0.0004482	SLC25A25
rs7854499	9	128085662	A	4.482	(1,94-10,4)	0.0004482	SLC25A25
rs7843475	8	71563513	G	3.572	(1,75-7,27)	0.000451
rs11679783	2	80150266	C	8.339	(2,55-27,3)	0.0004538	CTNNA2
rs11683011	2	80152522	C	8.339	(2,55-27,3)	0.0004538	CTNNA2
rs11677212	2	80152717	G	8.339	(2,55-27,3)	0.0004538	CTNNA2
rs642332	2	141257841	G	3.76	(1,79-7,88)	0.0004538	LRP1B
rs381144	2	141257989	C	3.76	(1,79-7,88)	0.0004538	LRP1B
rs1850695	2	141268348	G	3.76	(1,79-7,88)	0.0004538	LRP1B
rs2886070	1	156004180	A	4.11862	(1,87-9,08)	0.0004542	LOC105371729
rs17385065	1	156006597	G	4.11862	(1,87-9,08)	0.0004542	LOC105371729
rs10908486	1	156008753	G	4.11862	(1,87-9,08)	0.0004542	LOC105371729
rs10924758	1	246503694	A	4.371	(1,92-9,97)	0.0004549	SMYD3
chr4_78532848_D	4	78532848	D	3.062	(1,64-5,72)	0.0004549	FRAS1
rs4318151	15	50437077	G	3.41413	(1,72-6,78)	0.0004589	USP8
rs1014049	9	27228505	C	3.52983	(1,74-7,15)	0.0004641	TEK
rs73131930	12	65775949	A	11.18	(2,89-43,3)	0.0004681
rs1902049	2	33144515	A	3.628	(1,76-7,47)	0.000469	LTBP1
rs9455581	6	168140304	G	3.207	(1,67-6,16)	0.0004694
rs9455586	6	168140504	A	3.207	(1,67-6,16)	0.0004694
rs9455587	6	168140553	T	3.207	(1,67-6,16)	0.0004694
rs1844599	6	168141217	A	3.207	(1,67-6,16)	0.0004694
rs4577766	6	168141488	G	3.207	(1,67-6,16)	0.0004694
rs4577767	6	168141579	G	3.207	(1,67-6,16)	0.0004694
rs1602283	6	168141877	A	3.207	(1,67-6,16)	0.0004694
rs1961896	6	168142400	T	3.207	(1,67-6,16)	0.0004694
rs11023504	11	15274107	A	3.516	(1,74-7,11)	0.0004715
rs16836942	2	205103606	T	3.552	(1,75-7,23)	0.0004757	PARD3B
rs16837019	2	205138084	T	3.552	(1,75-7,23)	0.0004757	PARD3B
rs849110	2	205141553	T	3.552	(1,75-7,23)	0.0004757	PARD3B
rs849107	2	205144542	T	3.552	(1,75-7,23)	0.0004757	PARD3B
rs849106	2	205145154	C	3.552	(1,75-7,23)	0.0004757	PARD3B
rs7765052	6	24673392	A	6.741	(2,31-19,7)	0.0004773	ACOT13
rs9467253	6	24677098	T	6.741	(2,31-19,7)	0.0004773	ACOT13
rs73069163	2	211483773	T	11.03	(2,87-42,5)	0.0004814	ERBB4
rs75897542	2	211484026	T	11.03	(2,87-42,5)	0.0004814	ERBB4
rs2121884	9	111876702	C	3.50631	(1,73-7,09)	0.0004819
rs928596	1	155978084	G	4.67946	(1,97-11,1)	0.0004858	ARHGEF2
rs10089703	8	21418887	G	3.53607	(1,74-7,19)	0.0004886
rs76925954	2	210591590	T	16.8	(3,44-82,1)	0.0004909	CPS1
rs41272667	2	210608433	A	16.8	(3,44-82,1)	0.0004909	CPS1
rs111973496	2	210612653	G	16.8	(3,44-82,1)	0.0004909	CPS1
rs11934975	4	118379996	C	5.851	(2,17-15,8)	0.0004911
rs16898212	8	85972774	G	8.754	(2,58-29,7)	0.0004934
rs7036522	9	128082575	A	4.429	(1,92-10,2)	0.0004938	SLC25A25
rs17270875	2	181351954	G	4.267	(1,89-9,66)	0.0004982
rs7670227	4	44902236	A	2.937	(1,60-5,39)	0.0005002
chr4_44906696_D	4	44906696	I2	2.937	(1,60-5,39)	0.0005002
rs13116778	4	44906778	T	2.937	(1,60-5,39)	0.0005002
rs1540137	11	15260618	G	3.504	(1,73-7,10)	0.0005016
rs1540138	11	15260778	A	3.504	(1,73-7,10)	0.0005016
rs1945608	11	15261052	A	3.504	(1,73-7,10)	0.0005016
rs1945609	11	15262118	G	3.504	(1,73-7,10)	0.0005016
rs10766223	11	15262901	C	3.504	(1,73-7,10)	0.0005016
rs10766224	11	15263042	C	3.504	(1,73-7,10)	0.0005016
rs2350983	11	15263299	G	3.504	(1,73-7,10)	0.0005016
rs10500813	11	15265085	G	3.504	(1,73-7,10)	0.0005016
rs2350985	11	15265582	T	3.504	(1,73-7,10)	0.0005016
rs10766225	11	15267275	T	3.504	(1,73-7,10)	0.0005016
rs4272769	11	15267821	T	3.504	(1,73-7,10)	0.0005016
rs10766226	11	15268286	A	3.504	(1,73-7,10)	0.0005016
rs4291658	11	15272655	C	3.504	(1,73-7,10)	0.0005016
rs4258360	11	15272695	G	3.504	(1,73-7,10)	0.0005016
rs4291659	11	15272822	C	3.504	(1,73-7,10)	0.0005016
rs10741667	11	15273220	G	3.504	(1,73-7,10)	0.0005016
rs7128613	11	15273884	G	3.504	(1,73-7,10)	0.0005016
rs1889533	1	155978139	C	5.39084	(2,09-13,9)	0.0005042	ARHGEF2
rs12465268	2	205129798	A	3.531	(1,73-7,19)	0.0005051	PARD3B
rs11899425	2	205131319	G	3.531	(1,73-7,19)	0.0005051	PARD3B
rs77659355	2	210541258	C	16.79	(3,43-82,3)	0.0005054	CPS1
rs7632008	3	37749622	T	3.83436	(1,80-8,18)	0.0005078	ITGA9
rs3858175	10	15097634	T	7.403	(2,39-22,9)	0.0005108	RPP38
rs112722782	11	133710453	G	7.031	(2,34-21,1)	0.000511
rs13177800	5	93971645	C	4.398	(1,91-10,1)	0.0005116	FAM172A
rs13169675	5	93995579	G	4.398	(1,91-10,1)	0.0005116	FAM172A
rs10476596	5	94031369	C	4.398	(1,91-10,1)	0.0005116	FAM172A
rs10476597	5	94031467	C	4.398	(1,91-10,1)	0.0005116	FAM172A
rs13170509	5	94042859	C	4.398	(1,91-10,1)	0.0005116	FAM172A
rs9885329	5	94044573	A	4.398	(1,91-10,1)	0.0005116	FAM172A
rs10060160	5	94052174	A	4.398	(1,91-10,1)	0.0005116	FAM172A
rs12152763	5	94069804	A	4.398	(1,91-10,1)	0.0005116	FAM172A
rs10072592	5	94070284	G	4.398	(1,91-10,1)	0.0005116	FAM172A
rs6722362	2	205220721	G	3.066	(1,63-5,77)	0.0005129	PARD3B
rs7597894	2	205223734	T	3.066	(1,63-5,77)	0.0005129	PARD3B
rs7411090	1	177793805	C	3.049	(1,63-5,72)	0.0005158
chr2_80149024_I	2	80149024	I2	8.357	(2,52-27,7)	0.0005186	CTNNA2
rs13133940	4	44906406	G	2.928	(1,60-5,37)	0.0005206
rs35535514	22	22303665	T	7.925	(2,46-25,5)	0.000523	IGL
chr2_208655659_D	2	208655659	D	17.68	(3,49-89,7)	0.0005251
chr2_208655664_D	2	208655664	D	17.68	(3,49-89,7)	0.0005251
rs17147508	11	84696171	C	4.491	(1,92-10,5)	0.0005269	DLG2
rs13154000	5	93691963	G	4.476	(1,92-10,5)	0.0005285	FAM172A
rs67914792	5	93700878	G	4.476	(1,92-10,5)	0.0005285	FAM172A
rs10051878	5	93728458	G	4.476	(1,92-10,5)	0.0005285	FAM172A
rs13161885	5	93735536	C	4.476	(1,92-10,5)	0.0005285	FAM172A
rs13165400	5	93755721	A	4.476	(1,92-10,5)	0.0005285	FAM172A
rs10038828	5	93788350	T	4.476	(1,92-10,5)	0.0005285	FAM172A
rs17372649	5	93790390	G	4.476	(1,92-10,5)	0.0005285	FAM172A
rs72786662	5	93801924	T	4.476	(1,92-10,5)	0.0005285	FAM172A
rs1031424	5	93804000	C	4.476	(1,92-10,5)	0.0005285	FAM172A
rs13357713	5	93809717	C	4.476	(1,92-10,5)	0.0005285	FAM172A
rs13164315	5	93811715	G	4.476	(1,92-10,5)	0.0005285	FAM172A
rs10061377	5	93838807	C	4.476	(1,92-10,5)	0.0005285	FAM172A
rs10075217	5	93841068	G	4.476	(1,92-10,5)	0.0005285	FAM172A
rs6859757	5	93870336	T	4.476	(1,92-10,5)	0.0005285	FAM172A
rs6898842	5	93877515	C	4.476	(1,92-10,5)	0.0005285	FAM172A
rs6874766	5	93878101	G	4.476	(1,92-10,5)	0.0005285	FAM172A
rs13171131	5	93887322	T	4.476	(1,92-10,5)	0.0005285	FAM172A
rs28515985	12	132363214	G	3.348	(1,69-6,63)	0.0005285
rs10035292	5	108066522	T	3.807	(1,79-8,11)	0.0005296	FBXL17
rs10461609	5	56662790	C	3.4459	(1,71-6,94)	0.0005314
rs66569608	16	51775945	A	3.464	(1,72-7,00)	0.0005348
rs3932007	16	51785278	T	3.464	(1,72-7,00)	0.0005348
rs12447036	16	51785906	G	3.464	(1,72-7,00)	0.0005348
rs13338648	16	51788116	G	3.464	(1,72-7,00)	0.0005348
rs2126337	16	51788710	T	3.464	(1,72-7,00)	0.0005348
rs16936857	9	128085583	C	4.375	(1,90-10,1)	0.0005448	SLC25A25
rs3127538	16	81393287	C	2.986	(1,61-5,55)	0.0005475
rs2550749	16	81391548	C	2.987	(1,61-5,55)	0.0005476
rs2608562	16	81391803	G	2.987	(1,61-5,55)	0.0005476
rs2550746	16	81392742	A	2.987	(1,61-5,55)	0.0005476
rs11938368	4	44916468	T	2.941	(1,60-5,42)	0.0005505
rs13139707	4	44919252	C	2.941	(1,60-5,42)	0.0005505
rs8056475	16	65668261	T	2.99	(1,61-5,57)	0.0005525
rs2346182	2	152532434	G	3.079	(1,63-5,83)	0.0005557	FMNL2
rs116028160	1	228879089	A	5.008	(2,01-12,5)	0.0005563
rs184793	3	13301860	T	3.125	(1,64-5,97)	0.0005563
rs552525	3	13306255	T	3.125	(1,64-5,97)	0.0005563
rs10819354	9	128091211	A	4.405	(1,90-10,2)	0.00056	SLC25A25
rs62289364	4	6671573	A	4.264	(1,87-9,72)	0.0005633
rs6537537	10	49445115	C	6.00601	(2,17-16,6)	0.0005634
rs11815415	10	49448077	C	6.00601	(2,17-16,6)	0.0005634
rs7901433	10	49448274	A	6.00601	(2,17-16,6)	0.0005634
rs10184279	2	14375896	A	3.368	(1,69-6,72)	0.0005636
rs62131639	2	14394825	C	3.368	(1,69-6,72)	0.0005636
rs10758658	9	4856877	A	3.36	(1,69-6,69)	0.0005641	RCL1
rs6802949	3	37759623	T	3.78215	(1,77-8,06)	0.0005673	ITGA9
rs4979059	9	111883552	C	3.43643	(1,70-6,93)	0.0005679
rs7019118	9	111885502	A	3.43643	(1,70-6,93)	0.0005679
rs2831005	21	27567214	T	3.261	(1,67-6,39)	0.0005684
rs118162691	8	21910298	A	15.01	(3,22-70,1)	0.0005691	DOK2
rs56094005	8	21911921	G	15.01	(3,22-70,1)	0.0005691	DOK2
rs79208889	2	210649912	A	13.29	(3,05-57,9)	0.0005693	CPS1
rs72675906	4	126773112	C	5.573	(2,10-14,8)	0.0005693
chr4_126773350_I	4	126773350	I2	5.573	(2,10-14,8)	0.0005693
rs6750663	2	205220749	A	3.041	(1,61-5,73)	0.0005783	PARD3B
rs6730457	2	205222753	C	3.041	(1,61-5,73)	0.0005783	PARD3B
rs6435278	2	205223034	A	3.041	(1,61-5,73)	0.0005783	PARD3B
rs1921796	2	205223188	G	3.041	(1,61-5,73)	0.0005783	PARD3B
rs6800234	3	37753202	T	3.84615	(1,79-8,29)	0.0005786	ITGA9
rs9854824	3	37754643	T	3.84615	(1,79-8,29)	0.0005786	ITGA9
rs9835150	3	37754794	C	3.84615	(1,79-8,29)	0.0005786	ITGA9
rs6794327	3	37755108	G	3.84615	(1,79-8,29)	0.0005786	ITGA9
rs2177052	3	37755366	G	3.84615	(1,79-8,29)	0.0005786	ITGA9
rs1892809	3	37755436	A	3.84615	(1,79-8,29)	0.0005786	ITGA9
rs6775417	3	37762139	A	3.84615	(1,79-8,29)	0.0005786	ITGA9
rs9854372	3	37763362	G	3.84615	(1,79-8,29)	0.0005786	ITGA9
rs7230094	18	57741607	T	6.404	(2,22-18,4)	0.0005803	ATP8B1
rs7234711	18	57741643	G	6.404	(2,22-18,4)	0.0005803	ATP8B1
rs343777	1	110737487	A	3.305	(1,67-6,53)	0.0005819
rs114316099	6	31713383	G	7.20981	(2,34-22,2)	0.0005839
rs6499020	16	65664922	T	2.978	(1,60-5,55)	0.0005859
rs6499021	16	65664932	T	2.978	(1,60-5,55)	0.0005859
rs6499022	16	65665067	T	2.978	(1,60-5,55)	0.0005859
rs6499023	16	65665119	A	2.978	(1,60-5,55)	0.0005859
rs6499024	16	65665179	C	2.978	(1,60-5,55)	0.0005859
rs6499026	16	65665578	C	2.978	(1,60-5,55)	0.0005859
rs6499027	16	65665664	G	2.978	(1,60-5,55)	0.0005859
rs16969231	16	65665837	C	2.978	(1,60-5,55)	0.0005859
rs12597810	16	65666029	T	2.978	(1,60-5,55)	0.0005859
rs6499028	16	65666459	T	2.978	(1,60-5,55)	0.0005859
rs55990266	16	65667097	A	2.978	(1,60-5,55)	0.0005859
rs13336643	16	65667687	T	2.978	(1,60-5,55)	0.0005859
rs8057020	16	65667935	A	2.978	(1,60-5,55)	0.0005859
rs61284375	4	78532800	A	2.958	(1,59-5,49)	0.0005873	FRAS1
rs56212709	4	78532929	C	2.958	(1,59-5,49)	0.0005873	FRAS1
rs1496596	4	78533053	C	2.958	(1,59-5,49)	0.0005873	FRAS1
rs1496594	4	78533161	C	2.958	(1,59-5,49)	0.0005873	FRAS1
rs1390744	4	78533651	T	2.958	(1,59-5,49)	0.0005873	FRAS1
rs2867445	4	78533739	A	2.958	(1,59-5,49)	0.0005873	FRAS1
rs4975070	4	78534560	G	2.958	(1,59-5,49)	0.0005873	FRAS1
rs4975139	4	78534579	T	2.958	(1,59-5,49)	0.0005873	FRAS1
rs11098224	4	78535032	G	2.958	(1,59-5,49)	0.0005873	FRAS1
rs12641956	4	78535036	A	2.958	(1,59-5,49)	0.0005873	FRAS1
rs11098225	4	78535076	A	2.958	(1,59-5,49)	0.0005873	FRAS1
rs12639818	4	78535250	G	2.958	(1,59-5,49)	0.0005873	FRAS1
rs12639828	4	78535326	G	2.958	(1,59-5,49)	0.0005873	FRAS1
rs28514647	4	78535379	T	2.958	(1,59-5,49)	0.0005873	FRAS1
rs117342529	8	21853230	G	14.88	(3,19-69,4)	0.0005914
chr8_21995826_I	8	21995826	I2	14.88	(3,19-69,4)	0.0005914	XPO7
rs10211164	2	152532779	C	3.072	(1,62-5,83)	0.0005935	FMNL2
rs148014871	2	80271450	G	9.663	(2,65-35,3)	0.0005962	CTNNA2
rs17575653	12	28083871	G	4.376	(1,88-10,2)	0.0005971
rs10938371	4	44903258	C	2.924	(1,59-5,40)	0.0005972
rs2348517	4	44905190	G	2.924	(1,59-5,40)	0.0005972
rs34213036	4	44906706	C	2.924	(1,59-5,40)	0.0005972
rs343609	1	110727983	G	3.307	(1,67-6,55)	0.0005978
chr1_110728627_D	1	110728627	D	3.307	(1,67-6,55)	0.0005978
rs2171658	9	73715741	A	4.386	(1,89-10,2)	0.0006013
rs13077605	3	74017071	C	3.135	(1,63-6,03)	0.0006048
rs6776421	3	83726475	G	3.963	(1,80-8,71)	0.0006051
rs10495528	2	5917715	C	3.278	(1,66-6,46)	0.0006097
rs3884679	2	5920804	G	3.278	(1,66-6,46)	0.0006097
chr2_5920846_D	2	5920846	D	3.278	(1,66-6,46)	0.0006097
rs6432426	2	5922056	T	3.278	(1,66-6,46)	0.0006097
rs17083278	5	93653783	C	4.613	(1,92-11,1)	0.0006101	FAM172A
rs17083280	5	93654223	C	4.613	(1,92-11,1)	0.0006101	FAM172A
rs11242662	5	108082043	A	3.65631	(1,74-7,67)	0.0006148	FBXL17
rs4926460	1	246797877	A	3.482	(1,71-7,11)	0.0006165	KIF28P
rs4926461	1	246797944	G	3.482	(1,71-7,11)	0.0006165	KIF28P
rs1844600	6	168141343	A	3.137	(1,63-6,04)	0.000617
rs1460983	3	57827204	A	3.004	(1,60-5,64)	0.0006201	SLMAP
rs77889217	5	153992200	G	9.632	(2,63-35,3)	0.0006206	FAM114A2
rs73137284	20	62189322	C	3.47	(1,70-7,08)	0.0006207	MTG2
rs9817160	3	37757901	A	3.82848	(1,77-8,26)	0.0006215	ITGA9
rs7715562	5	93886328	C	4.39	(1,88-10,3)	0.0006246	FAM172A
rs12466813	2	205135883	T	3.353	(1,68-6,71)	0.000625	PARD3B
rs16837021	2	205138311	T	3.353	(1,68-6,71)	0.000625	PARD3B
rs78565302	2	181359583	T	4.181	(1,84-9,49)	0.000627
rs12648204	4	78534961	G	2.945	(1,59-5,47)	0.000629	FRAS1
rs28391466	4	78535512	A	2.945	(1,59-5,47)	0.000629	FRAS1
rs28434623	4	78535521	A	2.945	(1,59-5,47)	0.000629	FRAS1
rs12492247	3	57841127	A	3.004	(1,60-5,65)	0.000633	SLMAP
rs7621574	3	57870670	T	3.004	(1,60-5,65)	0.000633	SLMAP
rs1985827	3	57892932	C	3.004	(1,60-5,65)	0.000633	SLMAP
rs61282155	3	57915973	A	3.004	(1,60-5,65)	0.000633	SLMAP
rs284084	1	188498555	G	3.045	(1,61-5,77)	0.0006331
rs393803	1	188501544	A	3.045	(1,61-5,77)	0.0006331
rs284096	1	188503834	A	3.045	(1,61-5,77)	0.0006331
rs284099	1	188504446	G	3.045	(1,61-5,77)	0.0006331
rs10060325	5	108048749	A	3.63504	(1,73-7,62)	0.0006348	FBXL17
rs16836961	2	205111385	G	3.451	(1,70-7,02)	0.0006357	PARD3B
rs7565979	2	205118173	C	3.451	(1,70-7,02)	0.0006357	PARD3B
rs1368942	2	205118568	A	3.451	(1,70-7,02)	0.0006357	PARD3B
rs17047590	3	7557539	T	5.188	(2,02-13,3)	0.0006358	GRM7
chr6_89877521_I	6	89877521	D	3.294	(1,66-6,53)	0.0006366
rs56204512	17	47773978	G	3.432	(1,69-6,96)	0.0006369
rs7215477	17	47780751	C	3.432	(1,69-6,96)	0.0006369
rs62076098	17	47783218	T	3.432	(1,69-6,96)	0.0006369
rs6756570	2	122237402	A	3.392	(1,68-6,84)	0.0006371
rs12003257	9	104531740	G	3.945	(1,79-8,68)	0.000643
rs1400024	2	14333489	A	3.16	(1,63-6,12)	0.0006434
rs13398981	2	14334317	A	3.16	(1,63-6,12)	0.0006434
rs13048119	21	27606167	T	3.088	(1,62-5,90)	0.0006463
rs11627485	14	65020976	C	3.154	(1,63-6,10)	0.000647	CHURC1-FNTB; FNTB; MAX
rs1194686	10	52365573	G	11.7	(2,85-48,1)	0.0006483
rs1194684	10	52368217	C	11.7	(2,85-48,1)	0.0006483
rs1194681	10	52370128	T	11.7	(2,85-48,1)	0.0006483
rs139074509	1	110954969	T	65.4	(5,92-723)	0.0006486	LRIF1
chr11_125800500_I	11	125800500	I2	2.981	(1,59-5,59)	0.0006499
rs28706067	12	132362839	C	3.176	(1,63-6,17)	0.0006504
rs9901673	17	7580783	A	3.954	(1,79-8,71)	0.0006525	CD68
rs10852891	17	7587492	A	3.954	(1,79-8,71)	0.0006525	MPDU1
rs9840784	3	30090707	T	3.019	(1,60-5,70)	0.0006548
rs2777856	6	89880467	G	3.236	(1,65-6,36)	0.0006548
rs11709610	3	195838762	C	3.345	(1,67-6,70)	0.0006585
rs6655994	1	221760546	G	5.23	(2,02-13,6)	0.0006624
rs112203478	5	53202259	C	9.496	(2,60-34,7)	0.0006624
rs2892812	4	118377923	C	5.484	(2,06-14,6)	0.0006654
rs61162842	4	118378672	A	5.484	(2,06-14,6)	0.0006654
rs11932636	4	118381805	A	5.484	(2,06-14,6)	0.0006654
rs16836950	2	205106634	G	3.447	(1,69-7,03)	0.0006665	PARD3B
chr8_68287767_D	8	68287767	D	2.948	(1,58-5,50)	0.0006726
rs13262290	8	68288547	A	2.948	(1,58-5,50)	0.0006726
rs7844772	8	68289871	A	2.948	(1,58-5,50)	0.0006726
rs12546109	8	68290878	A	2.948	(1,58-5,50)	0.0006726
rs13266990	8	68292432	A	2.948	(1,58-5,50)	0.0006726
rs2219629	12	43841603	T	3.242	(1,65-6,39)	0.0006732	TMEM117
rs284108	1	188507429	G	3.038	(1,60-5,76)	0.0006734
rs284111	1	188508412	T	3.038	(1,60-5,76)	0.0006734
rs284113	1	188508618	T	3.038	(1,60-5,76)	0.0006734
rs284116	1	188509535	G	3.038	(1,60-5,76)	0.0006734
rs11126753	2	80154230	G	7.372	(2,33-23,3)	0.0006736	CTNNA2
rs7564961	2	80155540	T	7.372	(2,33-23,3)	0.0006736	CTNNA2
rs61239546	2	80156942	G	7.372	(2,33-23,3)	0.0006736	CTNNA2
rs72926639	2	80157761	C	7.372	(2,33-23,3)	0.0006736	CTNNA2
rs17018721	2	80158023	C	7.372	(2,33-23,3)	0.0006736	CTNNA2
rs60437837	2	80158662	C	7.372	(2,33-23,3)	0.0006736	CTNNA2
rs111692689	2	80158678	G	7.372	(2,33-23,3)	0.0006736	CTNNA2
rs2121308	2	80160033	T	7.372	(2,33-23,3)	0.0006736	CTNNA2
rs2121307	2	80160048	T	7.372	(2,33-23,3)	0.0006736	CTNNA2
rs2862022	2	80161384	A	7.372	(2,33-23,3)	0.0006736	CTNNA2
rs6720284	2	80163754	A	7.372	(2,33-23,3)	0.0006736	CTNNA2
rs10782436	14	58108246	C	3.34001	(1,67-6,69)	0.0006743	C14orf37
rs11022857	11	2443864	G	4.037	(1,81-9,03)	0.0006761
rs12826978	12	9005899	T	3.117	(1,62-6,00)	0.000678	KLRG1
rs10063612	5	94065428	T	4.23	(1,84-9,72)	0.0006791	FAM172A
rs409320	6	89832417	A	3.214	(1,64-6,30)	0.0006795	CASP8AP2
rs2585008	6	89852160	G	3.214	(1,64-6,30)	0.0006795	CASP8AP2
rs2585007	6	89852845	G	3.214	(1,64-6,30)	0.0006795	CASP8AP2
rs2585006	6	89853829	A	3.214	(1,64-6,30)	0.0006795	CASP8AP2
rs7747621	6	89854290	A	3.214	(1,64-6,30)	0.0006795	CASP8AP2
rs369328	6	89855523	A	3.214	(1,64-6,30)	0.0006795	CASP8AP2
rs2585018	6	89874999	G	3.214	(1,64-6,30)	0.0006795
rs71641007	5	94077339	T	4.23	(1,84-9,72)	0.0006799	FAM172A
rs66696214	5	94088828	A	4.23	(1,84-9,72)	0.0006799	FAM172A
rs62622492	3	57446218	C	6.649	(2,23-19,8)	0.0006807	DNAH12
rs61103672	6	151073324	T	5.099	(1,99-13,1)	0.0006813	MTHFD1L
rs1054909	4	6670787	A	4.177	(1,83-9,53)	0.0006828
rs6781634	3	128449455	C	2.94291	(1,58-5,49)	0.000684
chr15_79342282_D	15	79342282	D	3.231	(1,64-6,36)	0.0006887	TMED3
rs4075022	9	110573904	C	2.95	(1,58-5,51)	0.0006908	SVEP1
rs4075023	9	110574062	G	2.95	(1,58-5,51)	0.0006908	SVEP1
rs10817041	9	110574448	C	2.95	(1,58-5,51)	0.0006908	SVEP1
rs78237327	11	76587112	T	11.99	(2,85-50,4)	0.0006941
rs56785389	11	76587361	T	11.99	(2,85-50,4)	0.0006941
rs10219259	11	76588175	T	11.99	(2,85-50,4)	0.0006941
rs58019654	11	76590010	T	11.99	(2,85-50,4)	0.0006941
rs580438	3	13303950	T	3.019	(1,59-5,72)	0.0006964
rs57635268	3	13306205	C	3.019	(1,59-5,72)	0.0006964
rs11564226	12	39949285	G	4.539	(1,89-10,9)	0.0006973	SLC2A13
rs11564120	12	39950864	C	4.539	(1,89-10,9)	0.0006973	SLC2A13
rs16837012	2	205135077	C	3.33	(1,66-6,68)	0.000698	PARD3B
rs73559832	19	6324759	G	3.726	(1,74-7,97)	0.0006986	ACER1
rs12515375	5	169213193	A	3.402	(1,68-6,91)	0.0007004	SLIT3
rs4868388	5	169215560	C	3.402	(1,68-6,91)	0.0007004	SLIT3
rs1421772	5	169215773	A	3.402	(1,68-6,91)	0.0007004	SLIT3
chr15_59639173_D	15	59639173	D	15.33	(3,16-74,3)	0.0007027	GTF2A2
rs3735494	7	45084687	A	4.1876	(1,83-9,59)	0.0007033	NACAD
rs3735495	7	45084866	A	4.1876	(1,83-9,59)	0.0007033	NACAD
rs9791417	7	45086176	G	4.1876	(1,83-9,59)	0.0007033	NACAD
rs10234808	7	45087994	C	4.1876	(1,83-9,59)	0.0007033	NACAD
rs17049779	4	118382250	G	5.465	(2,05-14,6)	0.0007035
rs12070192	1	221772528	T	4.836	(1,94-12,0)	0.0007042
rs4433402	1	221772830	G	4.836	(1,94-12,0)	0.0007042
rs17010720	1	221773061	G	4.836	(1,94-12,0)	0.0007042
rs10863654	1	221773445	A	4.836	(1,94-12,0)	0.0007042
rs10218652	1	221774064	C	4.836	(1,94-12,0)	0.0007042
rs17018724	2	80158180	C	7.31	(2,31-23,1)	0.0007056	CTNNA2
chr10_93712418_I	10	93712418	I2	6.357	(2,18-18,5)	0.0007057
rs73312841	10	93712555	T	6.357	(2,18-18,5)	0.0007057
rs111986887	10	93712687	A	6.357	(2,18-18,5)	0.0007057
rs73312848	10	93713167	G	6.357	(2,18-18,5)	0.0007057
rs79750045	10	93714111	T	6.357	(2,18-18,5)	0.0007057
rs59824868	10	93717593	A	6.357	(2,18-18,5)	0.0007057
rs17109212	10	93727911	G	6.357	(2,18-18,5)	0.0007057
rs7907250	10	93734414	A	6.357	(2,18-18,5)	0.0007057
rs73312875	10	93735915	G	6.357	(2,18-18,5)	0.0007057
rs2289023	2	205121597	G	3.427	(1,68-6,99)	0.0007075	PARD3B
rs9841091	3	30090737	A	3.003	(1,59-5,68)	0.0007081
rs6766668	3	30112984	A	2.93	(1,57-5,46)	0.0007112
chr3_30113488_D	3	30113488	D	2.93	(1,57-5,46)	0.0007112
rs6896497	5	59157835	T	3.69	(1,73-7,86)	0.0007117	PDE4D
rs1897781	2	205108798	G	3.425	(1,68-6,99)	0.0007118	PARD3B
rs73057184	2	205110118	T	3.425	(1,68-6,99)	0.0007118	PARD3B
rs2831025	21	27595413	A	3.062	(1,60-5,85)	0.0007118
rs2831027	21	27598369	T	3.062	(1,60-5,85)	0.0007118
rs9299391	9	91255361	A	3.3	(1,65-6,59)	0.0007149	AUH
chr2_35452089_I	2	35452089	I2	4.041	(1,80-9,07)	0.000715
rs76865040	2	181131293	G	4.399	(1,87-10,4)	0.0007151
rs1194690	10	52364529	C	17.22	(3,31-89,6)	0.0007155
rs3026252	12	9007638	A	3.103	(1,61-5,98)	0.0007185	KLRG1
rs1805676	12	9008202	A	3.103	(1,61-5,98)	0.0007185	KLRG1
rs1805675	12	9008253	C	3.103	(1,61-5,98)	0.0007185	KLRG1
rs1805674	12	9008399	C	3.103	(1,61-5,98)	0.0007185	KLRG1
rs61915986	12	9008811	C	3.103	(1,61-5,98)	0.0007185	KLRG1
rs3026251	12	9009052	C	3.103	(1,61-5,98)	0.0007185	KLRG1
rs3741854	12	9009208	A	3.103	(1,61-5,98)	0.0007185	KLRG1
rs1805716	12	9010300	T	3.103	(1,61-5,98)	0.0007185	KLRG1
rs1805673	12	9010463	A	3.103	(1,61-5,98)	0.0007185	KLRG1
rs1805672	12	9010581	G	3.103	(1,61-5,98)	0.0007185	KLRG1
rs12826054	12	9010707	T	3.103	(1,61-5,98)	0.0007185	KLRG1
rs1805671	12	9010998	G	3.103	(1,61-5,98)	0.0007185
rs1805670	12	9011430	C	3.103	(1,61-5,98)	0.0007185
rs12809367	12	9011759	T	3.103	(1,61-5,98)	0.0007185
rs34236568	12	9011895	T	3.103	(1,61-5,98)	0.0007185
rs2159959	12	9013812	T	3.103	(1,61-5,98)	0.0007185
rs2159960	12	9014245	A	3.103	(1,61-5,98)	0.0007185
rs35882740	12	9015057	A	3.103	(1,61-5,98)	0.0007185
rs34365749	12	9015805	A	3.103	(1,61-5,98)	0.0007185
rs35596029	12	9016001	G	3.103	(1,61-5,98)	0.0007185
rs12811795	12	9021088	G	3.103	(1,61-5,98)	0.0007185
rs73559835	19	6325096	A	3.718	(1,74-7,96)	0.000722	ACER1
rs8105909	19	6325451	G	3.718	(1,74-7,96)	0.000722	ACER1
rs8104835	19	6325648	A	3.718	(1,74-7,96)	0.000722	ACER1
rs80088857	12	39945911	T	4.507	(1,88-10,8)	0.0007235	SLC2A13
rs11932803	4	44916753	C	3.514	(1,70-7,29)	0.0007309
rs6832063	4	44917730	G	3.514	(1,70-7,29)	0.0007309
rs1496985	4	44918406	T	3.514	(1,70-7,29)	0.0007309
rs2132690	4	44921024	C	3.514	(1,70-7,29)	0.0007309
rs4681760	3	57843075	A	2.969	(1,58-5,58)	0.0007346	SLMAP
rs78128400	4	69992957	T	9.512	(2,57-35,2)	0.0007382	CSN2
rs181814061	4	70022353	A	9.512	(2,57-35,2)	0.0007382
rs140667604	4	70027226	T	9.512	(2,57-35,2)	0.0007382
rs3856508	2	205236162	A	3.005	(1,59-5,70)	0.0007403	PARD3B
rs62172735	2	205191288	A	3.178	(1,62-6,22)	0.0007412	PARD3B
rs17885010	9	110575709	G	2.936	(1,57-5,49)	0.0007417	SVEP1
rs13121431	4	78532933	A	2.927	(1,57-5,46)	0.0007458	FRAS1
rs2044711	5	108204468	A	3.161	(1,62-6,17)	0.0007502	FBXL17
rs10057905	5	108205390	T	3.161	(1,62-6,17)	0.0007502	FBXL17
rs112585919	9	104588304	G	24.36	(3,81-156)	0.0007504
rs7866541	9	104602688	C	24.36	(3,81-156)	0.0007504
rs73509780	9	104619010	T	24.36	(3,81-156)	0.0007504
rs12520324	5	36832900	C	5.199	(1,99-13,6)	0.0007514
rs59933754	5	36847119	T	5.199	(1,99-13,6)	0.0007514
rs60147455	5	36851031	G	5.199	(1,99-13,6)	0.0007514
rs140108688	5	36851054	G	5.199	(1,99-13,6)	0.0007514
rs146939514	5	36851910	T	5.199	(1,99-13,6)	0.0007514
rs10085040	5	36853286	G	5.199	(1,99-13,6)	0.0007514
rs41341246	9	104564845	C	24.36	(3,80-156)	0.0007526
rs55854860	9	104573517	A	24.36	(3,80-156)	0.0007526
rs73519629	9	104592761	A	24.36	(3,80-156)	0.0007526
rs6479259	9	104598830	C	24.36	(3,80-156)	0.0007526	OR13C5
rs57726274	9	104606160	G	24.36	(3,80-156)	0.0007526
rs58739529	9	104650724	T	24.36	(3,80-156)	0.0007526
rs7023729	9	104651175	T	24.36	(3,80-156)	0.0007526
rs12891013	14	85483568	T	3.094	(1,60-5,97)	0.0007578
rs343787	1	110749381	C	3.166	(1,62-6,19)	0.0007622
rs12828013	12	9005721	T	3.089	(1,60-5,96)	0.000766	KLRG1
rs2922410	5	108206238	G	3.066	(1,60-5,89)	0.0007692	FBXL17
rs34949750	4	85763020	A	2.547	(1,48-4,39)	0.000773	ARHGAP24
rs7087700	10	49490500	A	5.16529	(1,98-13,4)	0.0007732	ERCC6
rs3098168	15	50458853	C	3.45662	(1,68-7,12)	0.0007735	USP8
rs3131567	15	50465733	T	3.45662	(1,68-7,12)	0.0007735	USP8
rs12716454	5	93936574	C	4.229	(1,82-9,81)	0.0007759	FAM172A
rs10054790	5	93936815	G	4.229	(1,82-9,81)	0.0007759	FAM172A
rs10058331	5	93943410	G	4.229	(1,82-9,81)	0.0007759	FAM172A
rs10056879	5	93946513	A	4.229	(1,82-9,81)	0.0007759	FAM172A
rs6865441	5	93949041	A	4.229	(1,82-9,81)	0.0007759	FAM172A
rs17374627	5	93960601	A	4.229	(1,82-9,81)	0.0007759	FAM172A
rs16947058	17	47747820	A	3.28	(1,64-6,56)	0.0007762
rs7850441	9	104625982	T	24.15	(3,77-155)	0.0007764
rs1347286	3	30088434	A	2.982	(1,58-5,64)	0.0007777
rs1347285	3	30088566	T	2.982	(1,58-5,64)	0.0007777
rs56690606	12	115821526	G	11	(2,72-44,6)	0.00078
rs16937724	8	71615005	A	3.613	(1,71-7,65)	0.000783
rs11060321	12	129404013	T	5.173	(1,98-13,5)	0.000786	TMEM132D
rs17289140	3	145532247	T	3.121	(1,61-6,07)	0.0007896
rs1334100	20	58030274	A	3.437	(1,67-7,07)	0.0007901
rs61781838	1	41182499	C	6.478	(2,18-19,3)	0.0007902	SCMH1
rs74284338	3	57517643	G	6.394	(2,16-18,9)	0.0007917	DNAH12
rs75361188	1	228848297	G	4.535	(1,88-11,0)	0.0007931
rs116332356	1	228848537	A	4.535	(1,88-11,0)	0.0007931
rs78317504	1	228849358	G	4.535	(1,88-11,0)	0.0007931
rs114979647	1	228850399	T	4.535	(1,88-11,0)	0.0007931
rs6694166	1	218179869	T	4.408	(1,85-10,5)	0.0007978
chr19_6351676_I	19	6351676	I4	8.616	(2,45-30,4)	0.0008018	ACER1
rs17312456	5	93708201	G	4.248	(1,82-9,90)	0.0008033	FAM172A
rs10055389	5	93711291	A	4.248	(1,82-9,90)	0.0008033	FAM172A
rs2348514	4	44904180	G	3.48	(1,68-7,22)	0.0008039
rs1390917	4	44905757	A	3.48	(1,68-7,22)	0.0008039
chr4_44905788_I	4	44905788	D	3.48	(1,68-7,22)	0.0008039
rs2348518	4	44906162	A	3.48	(1,68-7,22)	0.0008039
rs7666544	4	44906200	T	3.48	(1,68-7,22)	0.0008039
rs4695062	4	44907402	T	3.48	(1,68-7,22)	0.0008039
rs1948583	4	44908016	A	3.48	(1,68-7,22)	0.0008039
rs1948582	4	44908078	C	3.48	(1,68-7,22)	0.0008039
rs4145972	4	44908418	T	3.48	(1,68-7,22)	0.0008039
rs11728923	4	44908716	G	3.48	(1,68-7,22)	0.0008039
rs7681587	4	44909341	A	3.48	(1,68-7,22)	0.0008039
rs6821421	4	44910519	C	3.48	(1,68-7,22)	0.0008039
rs6839948	4	44913279	G	3.48	(1,68-7,22)	0.0008039
rs148864020	2	81363723	A	7.478	(2,31-24,3)	0.0008043
rs4777675	15	92271521	G	2.795	(1,53-5,10)	0.0008078
rs2127334	15	92271850	A	2.795	(1,53-5,10)	0.0008083
rs4392067	16	55022578	G	3.304	(1,64-6,65)	0.0008083
rs8044782	16	55024440	T	3.304	(1,64-6,65)	0.0008083
rs11859843	16	55024902	T	3.304	(1,64-6,65)	0.0008083
rs12149673	16	55025218	G	3.304	(1,64-6,65)	0.0008083
rs4783863	16	55035449	C	3.304	(1,64-6,65)	0.0008083
rs2974301	8	42587095	A	2.93	(1,56-5,50)	0.0008102
rs10958723	8	42593045	T	2.93	(1,56-5,50)	0.0008102
rs13075647	3	37759754	A	3.62713	(1,71-7,71)	0.0008119	ITGA9
rs11129160	3	24691402	A	3.27225	(1,63-6,55)	0.000813
rs7853365	9	4855858	C	3.233	(1,63-6,42)	0.0008136	RCL1
rs7714571	5	36824525	C	5.23	(1,99-13,8)	0.000814
rs11745128	5	36827917	G	5.23	(1,99-13,8)	0.000814
rs74874539	4	70103612	A	8.911	(2,48-32,1)	0.0008143
rs76249465	4	70114577	C	8.911	(2,48-32,1)	0.0008143
rs7004796	8	42595027	T	2.926	(1,56-5,49)	0.0008143
rs1524789	3	83695633	T	3.689	(1,72-7,92)	0.0008146
rs2091222	3	83700313	T	3.689	(1,72-7,92)	0.0008146
rs1524790	3	83704819	T	3.689	(1,72-7,92)	0.0008146
rs1973806	3	83708491	A	3.689	(1,72-7,92)	0.0008146
rs79421724	1	94735961	C	13.41	(2,93-61,3)	0.0008174
rs1979914	18	53328041	A	3.129	(1,60-6,10)	0.0008177	DCC
rs17503448	18	53331293	C	3.129	(1,60-6,10)	0.0008177	DCC
rs1504746	18	53331649	C	3.129	(1,60-6,10)	0.0008177	DCC
rs62098012	18	53335941	T	3.129	(1,60-6,10)	0.0008177	DCC
rs62098014	18	53342715	C	3.129	(1,60-6,10)	0.0008177	DCC
rs62098017	18	53348855	C	3.129	(1,60-6,10)	0.0008177	DCC
rs62098020	18	53356411	T	3.129	(1,60-6,10)	0.0008177	DCC
rs4405620	18	53358159	A	3.129	(1,60-6,10)	0.0008177	DCC
rs17412636	18	53359772	C	3.129	(1,60-6,10)	0.0008177	DCC
rs56030110	18	53360220	T	3.129	(1,60-6,10)	0.0008177	DCC
rs17412782	18	53361981	C	3.129	(1,60-6,10)	0.0008177	DCC
rs62098022	18	53362521	C	3.129	(1,60-6,10)	0.0008177	DCC
rs1504744	18	53363188	A	3.129	(1,60-6,10)	0.0008177	DCC
chr18_53367277_D	18	53367277	D	3.129	(1,60-6,10)	0.0008177	DCC
rs62098023	18	53367632	C	3.129	(1,60-6,10)	0.0008177	DCC
chr18_53375231_D	18	53375231	D	3.129	(1,60-6,10)	0.0008177	DCC
rs62098042	18	53376190	A	3.129	(1,60-6,10)	0.0008177	DCC
rs62098043	18	53376208	G	3.129	(1,60-6,10)	0.0008177	DCC
rs62098044	18	53376377	C	3.129	(1,60-6,10)	0.0008177	DCC
rs62098046	18	53376403	C	3.129	(1,60-6,10)	0.0008177	DCC
rs17504372	18	53376680	T	3.129	(1,60-6,10)	0.0008177	DCC
rs62098047	18	53377991	A	3.129	(1,60-6,10)	0.0008177	DCC
rs62098048	18	53378192	G	3.129	(1,60-6,10)	0.0008177	DCC
rs62098049	18	53378296	A	3.129	(1,60-6,10)	0.0008177	DCC
rs13095480	3	37750179	G	3.6324	(1,71-7,73)	0.0008192	ITGA9
rs12468546	2	205192667	A	3.156	(1,61-6,19)	0.0008195	PARD3B
rs12469415	2	205192890	A	3.156	(1,61-6,19)	0.0008195	PARD3B
rs1921800	2	205193737	A	3.156	(1,61-6,19)	0.0008195	PARD3B
rs1921801	2	205193780	A	3.156	(1,61-6,19)	0.0008195	PARD3B
rs969517	2	205194287	G	3.156	(1,61-6,19)	0.0008195	PARD3B
rs969516	2	205194601	T	3.156	(1,61-6,19)	0.0008195	PARD3B
rs10076192	5	94012368	A	4.239	(1,82-9,88)	0.00082	FAM172A
rs4975131	4	78499425	A	2.906	(1,56-5,43)	0.0008203	FRAS1
rs4975132	4	78499462	G	2.906	(1,56-5,43)	0.0008203	FRAS1
rs2897	7	44827105	A	3.365	(1,65-6,85)	0.0008226	H2AFV
rs1058056	7	44828780	A	3.365	(1,65-6,85)	0.0008226	H2AFV
rs6959442	7	44831214	G	3.365	(1,65-6,85)	0.0008226	H2AFV
rs1054214	7	44832349	G	3.365	(1,65-6,85)	0.0008226	H2AFV
rs3801403	7	44842505	C	3.365	(1,65-6,85)	0.0008226	H2AFV
rs7793259	7	44848760	C	3.365	(1,65-6,85)	0.0008226
rs115351886	6	6857118	G	6.425	(2,16-19,1)	0.0008231
rs79286729	6	6858557	G	6.425	(2,16-19,1)	0.0008231
rs115745604	6	6858792	A	6.425	(2,16-19,1)	0.0008231
rs10064520	5	94091653	C	4.147	(1,80-9,55)	0.0008237	FAM172A
rs10057605	5	94108245	G	4.147	(1,80-9,55)	0.0008237	FAM172A
rs9314100	5	94111689	C	4.147	(1,80-9,55)	0.0008237	FAM172A
rs440891	1	110753596	G	3.154	(1,61-6,19)	0.000828
rs35985096	12	39945310	C	4.425	(1,85-10,6)	0.0008288	SLC2A13
rs4238774	16	55013058	T	6.684	(2,19-20,4)	0.0008291
rs4288990	16	55014614	C	6.684	(2,19-20,4)	0.0008291
rs12232426	16	55019167	T	6.684	(2,19-20,4)	0.0008291
rs4238775	16	55020932	G	6.684	(2,19-20,4)	0.0008291
rs853259	3	64328982	T	19.43	(3,41-111)	0.0008296	PRICKLE2
rs7560089	2	205199777	A	2.958	(1,57-5,59)	0.0008331	PARD3B
chr2_205212205_I	2	205212205	D	2.958	(1,57-5,59)	0.0008331	PARD3B
rs1921779	2	205216822	T	2.958	(1,57-5,59)	0.0008331	PARD3B
rs1921778	2	205216886	G	2.958	(1,57-5,59)	0.0008331	PARD3B
rs343789	1	110758371	T	3.227	(1,62-6,42)	0.0008383
rs343791	1	110759001	T	3.227	(1,62-6,42)	0.0008383
rs310020	16	81387470	G	3.08	(1,59-5,96)	0.00084
rs12548531	8	71613026	T	3.586	(1,69-7,59)	0.0008431
rs11989086	8	71613692	C	3.586	(1,69-7,59)	0.0008431
rs1938287	9	73706755	T	4.091	(1,79-9,36)	0.000847
rs343608	1	110724688	A	3.285	(1,63-6,61)	0.0008488
rs11022856	11	2443832	G	3.923	(1,76-8,76)	0.0008511
rs11118050	1	218199455	G	4.372	(1,84-10,4)	0.0008521
rs12187644	5	60067524	T	3.02389	(1,58-5,80)	0.0008554	PDE4D
rs6746095	2	205219412	A	2.955	(1,56-5,59)	0.0008563	PARD3B
rs13236299	7	41054411	A	2.961	(1,56-5,61)	0.0008581
rs10100443	8	21423345	A	2.994	(1,57-5,71)	0.0008603
rs16864328	2	5824477	A	7.823	(2,33-26,2)	0.0008618
rs16864330	2	5825074	A	7.823	(2,33-26,2)	0.0008618
rs72779810	2	5825373	A	7.823	(2,33-26,2)	0.0008618
rs72779811	2	5826707	A	7.823	(2,33-26,2)	0.0008618
rs72779813	2	5828137	T	7.823	(2,33-26,2)	0.0008618
rs75170568	2	5830057	A	7.823	(2,33-26,2)	0.0008618
rs72779816	2	5830371	A	7.823	(2,33-26,2)	0.0008618
rs66672797	2	5832545	G	7.823	(2,33-26,2)	0.0008618
rs67413740	2	5832551	C	7.823	(2,33-26,2)	0.0008618
rs16864344	2	5832764	G	7.823	(2,33-26,2)	0.0008618
rs67885638	2	5832830	G	7.823	(2,33-26,2)	0.0008618
rs72779818	2	5832894	T	7.823	(2,33-26,2)	0.0008618
rs57150827	2	5833268	T	7.823	(2,33-26,2)	0.0008618
rs61470741	2	5833460	A	7.823	(2,33-26,2)	0.0008618
rs72779820	2	5834211	A	7.823	(2,33-26,2)	0.0008618
rs72779822	2	5834455	C	7.823	(2,33-26,2)	0.0008618
rs1319556	2	5834644	C	7.823	(2,33-26,2)	0.0008618
rs111352600	8	61260204	T	8.877	(2,46-32,1)	0.000864	CLVS1
rs113122509	8	61264609	C	8.877	(2,46-32,1)	0.000864	CLVS1
rs112545374	8	61267977	A	8.877	(2,46-32,1)	0.000864	CLVS1
rs4695059	4	44896924	T	3.453	(1,67-7,16)	0.0008664
chr4_44897143_D	4	44897143	D	3.453	(1,67-7,16)	0.0008664
rs62409666	4	44897830	T	3.453	(1,67-7,16)	0.0008664
rs1496996	4	44898036	G	3.453	(1,67-7,16)	0.0008664
rs1496997	4	44898038	A	3.453	(1,67-7,16)	0.0008664
rs7690066	4	44898112	A	3.453	(1,67-7,16)	0.0008664
rs7690217	4	44898142	A	3.453	(1,67-7,16)	0.0008664
rs7690218	4	44898146	A	3.453	(1,67-7,16)	0.0008664
rs79300717	4	122047471	T	12.01	(2,78-51,9)	0.0008714
rs2974314	8	42601900	C	2.811	(1,53-5,17)	0.0008742
rs853252	3	64339429	C	19.38	(3,38-111)	0.000877	PRICKLE2
rs73130327	4	37325961	C	4.144	(1,79-9,58)	0.0008791	NWD2
rs73130329	4	37326286	C	4.144	(1,79-9,58)	0.0008791	NWD2
rs17603641	4	37326774	G	4.144	(1,79-9,58)	0.0008791	NWD2
rs73130330	4	37326900	T	4.144	(1,79-9,58)	0.0008791	NWD2
rs78243720	4	37331849	A	4.144	(1,79-9,58)	0.0008791	NWD2
rs76574738	4	37332176	T	4.144	(1,79-9,58)	0.0008791	NWD2
rs73807494	4	37333722	C	4.144	(1,79-9,58)	0.0008791	NWD2
rs73130336	4	37334117	A	4.144	(1,79-9,58)	0.0008791	NWD2
rs60278787	5	169211246	G	3.319	(1,64-6,73)	0.0008799	SLIT3
rs6999337	8	69842440	A	2.854	(1,54-5,30)	0.0008802
rs7845711	8	69842709	G	2.854	(1,54-5,30)	0.0008802
rs7846409	8	69843074	T	2.854	(1,54-5,30)	0.0008802
rs9841910	3	30091348	A	2.88	(1,54-5,37)	0.0008819
rs72851327	3	30104697	A	2.88	(1,54-5,37)	0.0008819
rs4680736	3	30105664	C	2.88	(1,54-5,37)	0.0008819
rs4680872	3	30109625	A	2.88	(1,54-5,37)	0.0008819
rs1889532	1	155981711	A	4.60193	(1,87-11,3)	0.0008843	ARHGEF2
rs12596548	16	81470272	T	3.049	(1,58-5,88)	0.000886	CMIP
rs4975134	4	78499633	T	2.825	(1,53-5,21)	0.0008874	FRAS1
rs7677541	4	78499710	C	2.825	(1,53-5,21)	0.0008874	FRAS1
rs13081537	3	83655935	A	4.145	(1,79-9,59)	0.0008891
rs2056605	3	83656190	G	4.145	(1,79-9,59)	0.0008891
rs9877583	3	83657620	C	4.145	(1,79-9,59)	0.0008891
rs9881631	3	83661800	C	4.145	(1,79-9,59)	0.0008891
rs28583159	3	83664356	T	4.145	(1,79-9,59)	0.0008891
rs10817230	9	111886123	C	3.36361	(1,65-6,88)	0.0008892
rs10981143	9	111887600	A	3.36361	(1,65-6,88)	0.0008892
rs12705168	7	103935138	G	2.765	(1,52-5,04)	0.0008925	RELN
rs10266480	7	103935242	C	2.765	(1,52-5,04)	0.0008925	RELN
chr1_188498069_D	1	188498069	D	2.967	(1,56-5,64)	0.000894
chr8_71557006_I	8	71557006	I2	3.244	(1,62-6,50)	0.0008942
rs12530797	7	103936195	C	2.761	(1,52-5,03)	0.0008954	RELN
rs6949488	7	103936540	G	2.761	(1,52-5,03)	0.0008954	RELN
rs6967257	7	103936552	G	2.761	(1,52-5,03)	0.0008954	RELN
rs12136794	1	246499552	A	4.002	(1,77-9,07)	0.0008956	SMYD3
rs310019	16	81387350	T	3.068	(1,58-5,95)	0.000902
rs12702098	7	44854295	A	3.331	(1,64-6,78)	0.000914
rs1006231	7	44857943	C	3.331	(1,64-6,78)	0.000914
rs3757570	7	44865056	G	3.331	(1,64-6,78)	0.000914
rs34823982	5	172423886	A	3.95883	(1,76-8,94)	0.0009166	SH3PXD2B
rs2383723	9	27288914	C	3.362	(1,64-6,89)	0.0009193	EQTN
rs1432303	2	122209394	A	3.716	(1,71-8,08)	0.0009197
rs192079204	2	211443250	C	10.4	(2,60-41,6)	0.0009217	ERBB4
rs113070903	2	211480499	T	10.4	(2,60-41,6)	0.0009217	ERBB4
rs10199212	2	211480691	G	10.4	(2,60-41,6)	0.0009217	ERBB4
rs10199215	2	211480700	G	10.4	(2,60-41,6)	0.0009217	ERBB4
rs10188349	2	211480787	G	10.4	(2,60-41,6)	0.0009217	ERBB4
rs6704337	1	198155624	C	3.389	(1,65-6,98)	0.0009222
rs6428436	1	198172500	C	3.389	(1,65-6,98)	0.0009222	NEK7
rs16842537	1	198185260	T	3.389	(1,65-6,98)	0.0009222	NEK7
rs6670073	1	198186728	G	3.389	(1,65-6,98)	0.0009222	NEK7
rs12403858	1	198198794	G	3.389	(1,65-6,98)	0.0009222	NEK7
rs115118543	6	6852701	A	6.343	(2,13-18,9)	0.0009253
rs115856944	6	6853546	T	6.343	(2,13-18,9)	0.0009253
rs114682452	6	6855468	G	6.343	(2,13-18,9)	0.0009253
rs74533007	6	6855683	G	6.343	(2,13-18,9)	0.0009253
rs4883206	12	9021169	T	3.072	(1,58-5,97)	0.0009261
rs12431830	14	40457475	G	4.104	(1,78-9,47)	0.000927
rs1952915	14	40476137	A	4.104	(1,78-9,47)	0.000927
rs1952930	14	40521626	A	4.104	(1,78-9,47)	0.000927
chr18_28106244_D	18	28106244	D	3.461	(1,66-7,22)	0.0009287	CDH2
rs11564389	18	28108827	T	3.461	(1,66-7,22)	0.0009287	CDH2
rs17463379	18	28109520	T	3.461	(1,66-7,22)	0.0009287	CDH2
rs17446581	18	28109861	A	3.461	(1,66-7,22)	0.0009287	CDH2
rs4836606	9	128083754	A	4.158	(1,79-9,67)	0.0009293	SLC25A25
chr12_43850860_D	12	43850860	D	3.127	(1,59-6,14)	0.0009314	TMEM117
rs1675765	12	43851052	T	3.127	(1,59-6,14)	0.0009314	TMEM117
rs1675767	12	43853332	G	3.127	(1,59-6,14)	0.0009314	TMEM117
rs1675769	12	43854597	T	3.127	(1,59-6,14)	0.0009314	TMEM117
rs1621279	12	43855208	C	3.127	(1,59-6,14)	0.0009314	TMEM117
rs1731452	12	43855942	C	3.127	(1,59-6,14)	0.0009314	TMEM117
rs1731454	12	43857304	T	3.127	(1,59-6,14)	0.0009314	TMEM117
chr12_43857498_I	12	43857498	D	3.127	(1,59-6,14)	0.0009314	TMEM117
rs2447114	12	43858212	T	3.127	(1,59-6,14)	0.0009314	TMEM117
rs1675771	12	43859157	A	3.127	(1,59-6,14)	0.0009314	TMEM117
rs10748373	12	43859583	A	3.127	(1,59-6,14)	0.0009314	TMEM117
rs80200604	9	95580575	A	6.787	(2,18-21,1)	0.0009325
rs34299394	9	95582424	T	6.787	(2,18-21,1)	0.0009325
rs13298553	9	95582613	A	6.787	(2,18-21,1)	0.0009325
rs34777564	9	95586412	A	6.787	(2,18-21,1)	0.0009325
rs7047502	9	111872822	T	3.31785	(1,63-6,75)	0.0009325
rs12544114	8	79819926	T	2.994	(1,56-5,73)	0.0009329
rs10110615	8	79821461	T	2.994	(1,56-5,73)	0.0009329
rs1355213	8	79822383	A	2.994	(1,56-5,73)	0.0009329
chr8_79826492_I	8	79826492	I2	2.994	(1,56-5,73)	0.0009329
rs35522414	5	73631291	A	3.45423	(1,66-7,19)	0.000935	ARHGEF28
rs11739158	5	73631467	C	3.45423	(1,66-7,19)	0.000935	ARHGEF28
rs13160575	5	73632004	C	3.45423	(1,66-7,19)	0.000935	ARHGEF28
rs13174434	5	73632384	C	3.45423	(1,66-7,19)	0.000935	ARHGEF28
rs17633441	5	73632422	A	3.45423	(1,66-7,19)	0.000935	ARHGEF28
rs73088173	2	218345162	C	4.648	(1,87-11,6)	0.0009351	PNKD
rs10167612	2	218350832	A	4.648	(1,87-11,6)	0.0009351
rs12052863	2	218352160	C	4.648	(1,87-11,6)	0.0009351
rs1921790	2	205200134	T	2.935	(1,55-5,55)	0.0009353	PARD3B
rs13425339	2	205210675	G	2.935	(1,55-5,55)	0.0009353	PARD3B
rs148168614	6	23159252	A	13.28	(2,87-61,4)	0.0009369
rs112153129	6	23163151	C	13.28	(2,87-61,4)	0.0009369
rs2284550	21	33245980	G	3.14961	(1,60-6,22)	0.0009379	IFNAR2
rs10218777	1	246504666	G	3.813	(1,73-8,43)	0.0009397	SMYD3
rs55879429	1	246504906	G	3.813	(1,73-8,43)	0.0009397	SMYD3
rs28582911	15	50437432	A	3.12598	(1,59-6,14)	0.0009397	USP8
rs11070776	15	50443291	A	3.12598	(1,59-6,14)	0.0009397	USP8
rs8026653	15	50444423	G	3.12598	(1,59-6,14)	0.0009397	USP8
rs142890590	1	225833959	A	20.44	(3,42-122)	0.0009416	EPHX1
rs773506	9	91213189	G	3.192	(1,60-6,35)	0.0009429
rs773513	9	91218561	G	3.192	(1,60-6,35)	0.0009429	AUH
chr3_159423629_I	3	159423629	I12	4.235	(1,80-9,96)	0.000943	IQCJ-SCHIP1; SCHIP1
rs146346585	3	159424559	G	4.235	(1,80-9,96)	0.000943	IQCJ-SCHIP1; SCHIP1
rs147806201	3	159426283	C	4.235	(1,80-9,96)	0.000943	IQCJ-SCHIP1; SCHIP1
rs3098174	15	50486656	C	3.06091	(1,58-5,94)	0.0009449	USP8
rs3131559	15	50488017	C	3.06091	(1,58-5,94)	0.0009449	USP8
rs4433348	1	177799672	T	3.11	(1,59-6,10)	0.000945
rs2974300	8	42585389	C	2.848	(1,53-5,30)	0.0009464
rs2923402	8	42590257	G	2.848	(1,53-5,30)	0.0009464
rs2923405	8	42592983	T	2.848	(1,53-5,30)	0.0009464
rs61180990	9	104516746	G	3.648	(1,69-7,86)	0.0009477
rs7869860	9	104518033	A	3.648	(1,69-7,86)	0.0009477
rs12001898	9	104520506	A	3.648	(1,69-7,86)	0.0009477
rs12005098	9	104531779	A	3.648	(1,69-7,86)	0.0009477
rs58570282	9	104532076	T	3.648	(1,69-7,86)	0.0009477
rs34091487	9	104537070	A	3.648	(1,69-7,86)	0.0009477
rs6446937	4	73505240	A	3.50508	(1,67-7,37)	0.0009486
rs6446938	4	73506045	T	3.50508	(1,67-7,37)	0.0009486
rs4235119	4	73507084	C	3.50508	(1,67-7,37)	0.0009486
rs1997333	4	73508708	A	3.50508	(1,67-7,37)	0.0009486
rs10938077	4	73509657	G	3.50508	(1,67-7,37)	0.0009486
rs10938078	4	73509730	A	3.50508	(1,67-7,37)	0.0009486
rs10938079	4	73509756	A	3.50508	(1,67-7,37)	0.0009486
rs4267703	4	73510204	C	3.50508	(1,67-7,37)	0.0009486
rs4267704	4	73510305	C	3.50508	(1,67-7,37)	0.0009486
rs4267705	4	73510364	T	3.50508	(1,67-7,37)	0.0009486
rs2141465	4	73510963	T	3.50508	(1,67-7,37)	0.0009486
rs2178290	4	73511129	T	3.50508	(1,67-7,37)	0.0009486
chr3_83489954_I	3	83489954	D	4.03	(1,76-9,21)	0.000949
rs11720355	3	83490580	T	4.03	(1,76-9,21)	0.000949
rs6548882	3	83498898	T	4.03	(1,76-9,21)	0.000949
chr4_85763467_D	4	85763467	D	2.505	(1,45-4,32)	0.0009495	ARHGAP24
rs35275807	22	22335786	C	6.808	(2,18-21,3)	0.000955	IGL
rs9852777	3	30093541	T	2.864	(1,53-5,35)	0.0009556
rs1080783	3	30094157	A	2.864	(1,53-5,35)	0.0009556
rs9863443	3	30095541	T	2.864	(1,53-5,35)	0.0009556
rs10084741	3	30096222	A	2.864	(1,53-5,35)	0.0009556
rs72851316	3	30102113	A	2.864	(1,53-5,35)	0.0009556
rs79417793	3	83563786	G	4.121	(1,78-9,55)	0.0009556
chr3_83570583_D	3	83570583	D	4.121	(1,78-9,55)	0.0009556
rs80112631	11	84688042	G	4.2	(1,79-9,84)	0.0009557	DLG2
rs28372562	11	84696293	T	4.2	(1,79-9,84)	0.0009557	DLG2
rs147986391	11	84721073	A	4.2	(1,79-9,84)	0.0009557	DLG2
rs117323366	11	84740941	G	4.2	(1,79-9,84)	0.0009557	DLG2
rs138790419	11	84741336	C	4.2	(1,79-9,84)	0.0009557	DLG2
rs80212527	11	84742533	T	4.2	(1,79-9,84)	0.0009557	DLG2
rs11182293	12	43837679	A	3.118	(1,59-6,12)	0.0009575	TMEM117
rs12314126	12	43842652	G	3.118	(1,59-6,12)	0.0009575	TMEM117
rs12298970	12	43843453	T	3.118	(1,59-6,12)	0.0009575	TMEM117
rs12311962	12	43843469	A	3.118	(1,59-6,12)	0.0009575	TMEM117
rs7305609	12	43846849	A	3.118	(1,59-6,12)	0.0009575	TMEM117
rs73096934	12	43847476	G	3.118	(1,59-6,12)	0.0009575	TMEM117
rs6950010	7	71065595	C	3.224	(1,61-6,46)	0.0009577
rs2297792	1	156041653	C	3.60881	(1,68-7,73)	0.000962	UBQLN4
rs16837000	2	205130682	T	3.241	(1,61-6,52)	0.0009647	PARD3B
chr11_124556236_I	11	124556236	I7	4.256	(1,80-10,1)	0.0009648
rs6062139	20	62197388	T	3.212	(1,61-6,42)	0.000965	MTG2
rs2052716	8	94629381	T	3.03122	(1,57-5,86)	0.0009672
rs2052715	8	94629401	G	3.03122	(1,57-5,86)	0.0009672
rs28835425	8	94632419	G	3.03122	(1,57-5,86)	0.0009672
rs16889248	5	59134412	C	3.534	(1,67-7,48)	0.0009677	PDE4D
rs16889254	5	59135691	T	3.534	(1,67-7,48)	0.0009677	PDE4D
rs16889258	5	59139983	G	3.534	(1,67-7,48)	0.0009677	PDE4D
rs6868963	5	59140957	A	3.534	(1,67-7,48)	0.0009677	PDE4D
rs6869149	5	59141093	A	3.534	(1,67-7,48)	0.0009677	PDE4D
rs7714707	5	59141858	C	3.534	(1,67-7,48)	0.0009677	PDE4D
rs7735375	5	59141872	T	3.534	(1,67-7,48)	0.0009677	PDE4D
rs12516263	5	59142865	T	3.534	(1,67-7,48)	0.0009677	PDE4D
rs9292191	5	59143625	G	3.534	(1,67-7,48)	0.0009677	PDE4D
rs6892369	5	59145327	A	3.534	(1,67-7,48)	0.0009677	PDE4D
rs4764448	12	19018243	C	2.93	(1,55-5,55)	0.0009713
rs10957944	8	79811911	A	2.984	(1,56-5,71)	0.0009719
rs13259642	8	79816218	T	2.984	(1,56-5,71)	0.0009719
rs3863243	8	79817354	A	2.984	(1,56-5,71)	0.0009719
rs2447115	12	43860691	A	3.112	(1,59-6,11)	0.0009752	TMEM117
rs1675783	12	43863877	T	3.112	(1,59-6,11)	0.0009752	TMEM117
rs1731442	12	43868803	T	3.112	(1,59-6,11)	0.0009752	TMEM117
rs1461568	12	43873780	G	3.112	(1,59-6,11)	0.0009752	TMEM117
rs1731438	12	43874060	A	3.112	(1,59-6,11)	0.0009752	TMEM117
chr12_43878063_D	12	43878063	I3	3.112	(1,59-6,11)	0.0009752	TMEM117
rs149044967	9	105029248	T	8.443	(2,37-30,0)	0.0009818
rs72739021	9	105031951	T	8.443	(2,37-30,0)	0.0009818
rs72739022	9	105034156	G	8.443	(2,37-30,0)	0.0009818
rs72739033	9	105038928	A	8.443	(2,37-30,0)	0.0009818
rs78616619	9	105043832	A	8.443	(2,37-30,0)	0.0009818
rs72739097	9	105045962	A	8.443	(2,37-30,0)	0.0009818
rs72739098	9	105046479	G	8.443	(2,37-30,0)	0.0009818
rs2482340	9	91275560	G	3.124	(1,59-6,15)	0.0009831	AUH
rs2482338	9	91275591	C	3.124	(1,59-6,15)	0.0009831	AUH
rs34659764	16	81471747	T	2.975	(1,56-5,69)	0.0009835	CMIP
rs143477230	15	77749815	C	32.98	(4,12-264)	0.0009847	LINGO1
rs183444998	15	77833671	A	32.98	(4,12-264)	0.0009847
chr4_73582361_D	4	73582361	I4	3.94322	(1,74-8,92)	0.0009884	RASSF6
rs4738141	8	71557507	G	3.178	(1,60-6,32)	0.0009917
rs284077	1	188496812	C	2.947	(1,55-5,61)	0.0009998
rs17596286	13	33099960	A	3.159	(1,59-6,27)	0.001
rs9596785	13	33100112	A	3.159	(1,59-6,27)	0.001
rs9634688	13	33100249	A	3.159	(1,59-6,27)	0.001
rs809495	13	33101603	G	3.159	(1,59-6,27)	0.001
rs2858821	13	33107181	C	3.159	(1,59-6,27)	0.001	STARD13
rs2858822	13	33108057	A	3.159	(1,59-6,27)	0.001	STARD13
rs148854510	19	57815833	T	43.32	(4,59-409)	0.001002
rs3935607	1	246799607	C	3.85356	(1,72-8,61)	0.001005	KIF28P
rs12566739	1	246799835	C	3.85356	(1,72-8,61)	0.001005	KIF28P
rs35298046	9	831553	C	3.551	(1,67-7,56)	0.001006
rs422574	14	64839724	G	3.576	(1,67-7,64)	0.001006	SPTB
rs115487406	5	35192227	A	8.025	(2,32-27,8)	0.001007	PRLR
rs13266518	8	21416126	A	2.949	(1,55-5,62)	0.00101
rs2970759	8	58347056	G	3.24992	(1,61-6,56)	0.00101
rs6062130	20	62190366	T	3.202	(1,60-6,41)	0.001014	MTG2
rs12639554	3	36100114	G	2.99312	(1,56-5,76)	0.001016
rs72774376	10	15084407	G	5.669	(2,01-16,0)	0.001018	ACBD7
rs67341648	10	15084426	C	5.669	(2,01-16,0)	0.001018	ACBD7
rs72774380	10	15084693	C	5.669	(2,01-16,0)	0.001018	ACBD7
rs72774381	10	15085367	G	5.669	(2,01-16,0)	0.001018	ACBD7
rs72774382	10	15085742	G	5.669	(2,01-16,0)	0.001018	ACBD7
rs72774383	10	15086004	T	5.669	(2,01-16,0)	0.001018	ACBD7
chr10_15087332_D	10	15087332	D	5.669	(2,01-16,0)	0.001018	ACBD7
rs72774385	10	15088454	G	5.669	(2,01-16,0)	0.001018	ACBD7
rs79247418	10	15088795	G	5.669	(2,01-16,0)	0.001018
rs117564239	10	15089115	G	5.669	(2,01-16,0)	0.001018
rs72774390	10	15092115	T	5.669	(2,01-16,0)	0.001018
rs12597855	16	65666072	A	2.804	(1,52-5,19)	0.001024
rs62045481	16	65667871	T	2.804	(1,52-5,19)	0.001024
rs1845949	4	44924403	T	2.764	(1,51-5,07)	0.001025
rs13127633	4	44926444	A	2.764	(1,51-5,07)	0.001025
rs6847133	4	44927559	T	2.764	(1,51-5,07)	0.001025
rs11723242	4	44928065	G	2.764	(1,51-5,07)	0.001025
rs7657226	4	44930447	A	2.764	(1,51-5,07)	0.001025
rs10938374	4	44933438	T	2.764	(1,51-5,07)	0.001025
rs7716261	5	59142153	A	3.528	(1,66-7,49)	0.001025	PDE4D
rs62356728	5	59147582	G	3.528	(1,66-7,49)	0.001025	PDE4D
rs6881137	5	59150570	G	3.528	(1,66-7,49)	0.001025	PDE4D
rs10064744	5	59151363	T	3.528	(1,66-7,49)	0.001025	PDE4D
rs6886854	5	59151655	C	3.528	(1,66-7,49)	0.001025	PDE4D
chr5_59152339_I	5	59152339	I5	3.528	(1,66-7,49)	0.001025	PDE4D
rs10213030	4	44894850	A	3.377	(1,63-6,99)	0.001035
chr4_44894959_I	4	44894959	I4	3.377	(1,63-6,99)	0.001035
rs10009098	4	44895720	G	3.377	(1,63-6,99)	0.001035
rs10019381	4	44895847	T	3.377	(1,63-6,99)	0.001035
rs10033920	4	44896046	A	3.377	(1,63-6,99)	0.001035
rs10034024	4	44896141	A	3.377	(1,63-6,99)	0.001035
rs28637068	4	44896602	G	3.377	(1,63-6,99)	0.001035
rs4695056	4	44896721	G	3.377	(1,63-6,99)	0.001035
rs4695058	4	44896856	A	3.377	(1,63-6,99)	0.001035
rs28806864	4	3053754	A	5.85	(2,04-16,8)	0.001036
rs9455418	6	71276219	G	4.681	(1,86-11,8)	0.001038	LOC105369204
rs12944649	17	7588910	G	3.648	(1,68-7,91)	0.00104	SOX15
rs8044366	16	81465821	G	3.009	(1,56-5,81)	0.001042	CMIP
rs28540311	16	81466200	A	3.009	(1,56-5,81)	0.001042	CMIP
rs10871414	16	81467150	A	3.009	(1,56-5,81)	0.001042	CMIP
rs11150389	16	81467942	A	3.009	(1,56-5,81)	0.001042	CMIP
rs28855752	1	188568594	G	7.774	(2,28-26,5)	0.001044
rs61491224	5	73814275	T	7.595	(2,26-25,5)	0.001044	ARHGEF28
rs17634428	5	73814395	T	7.595	(2,26-25,5)	0.001044	ARHGEF28
chr5_73815251_I	5	73815251	I5	7.595	(2,26-25,5)	0.001044	ARHGEF28
chr5_73815311_I	5	73815311	I2	7.595	(2,26-25,5)	0.001044	ARHGEF28
rs12656282	5	73815347	T	7.595	(2,26-25,5)	0.001044	ARHGEF28
rs12658170	5	73815369	C	7.595	(2,26-25,5)	0.001044	ARHGEF28
rs61117684	5	73815582	A	7.595	(2,26-25,5)	0.001044	ARHGEF28
rs73118558	5	73815636	T	7.595	(2,26-25,5)	0.001044	ARHGEF28
rs73118562	5	73815842	A	7.595	(2,26-25,5)	0.001044	ARHGEF28
rs58430281	5	73815923	C	7.595	(2,26-25,5)	0.001044	ARHGEF28
chr3_83489950_I	3	83489950	D	3.984	(1,74-9,11)	0.001047
rs2003492	7	44856263	A	3.285	(1,61-6,69)	0.001049
rs1041524	6	44188733	G	3.007	(1,56-5,81)	0.001052
rs1490394	6	168138562	G	2.947	(1,54-5,63)	0.001054
rs4708438	6	168138965	A	2.947	(1,54-5,63)	0.001054
rs9364404	6	168139060	G	2.947	(1,54-5,63)	0.001054
rs4708668	6	168139175	G	2.947	(1,54-5,63)	0.001054
rs4708669	6	168139510	C	2.947	(1,54-5,63)	0.001054
rs9346525	6	168139727	T	2.947	(1,54-5,63)	0.001054
rs17047582	3	7549718	G	4.756	(1,87-12,1)	0.001057	GRM7
rs17047583	3	7549744	T	4.756	(1,87-12,1)	0.001057	GRM7
rs10103656	8	21423497	T	2.924	(1,54-5,56)	0.00106
rs62510967	8	42586231	C	2.849	(1,52-5,33)	0.001066
rs2923400	8	42586924	A	2.849	(1,52-5,33)	0.001066
rs2974302	8	42587976	C	2.849	(1,52-5,33)	0.001066
rs2923406	8	42593730	G	2.849	(1,52-5,33)	0.001066
rs11264426	1	155971157	G	4.30293	(1,80-10,3)	0.001069	ARHGEF2
rs11585845	1	155974398	G	4.30293	(1,80-10,3)	0.001069	ARHGEF2
rs73689323	7	30879370	T	4.423	(1,82-10,8)	0.001072	FAM188B
rs1447989	3	104011180	A	3.4626	(1,64-7,29)	0.001074
rs1584342	3	104012276	G	3.4626	(1,64-7,29)	0.001074
rs73154067	3	162184606	A	8.59	(2,37-31,2)	0.001074
rs73154071	3	162196289	G	8.59	(2,37-31,2)	0.001074
rs75749140	11	84711583	C	4.14	(1,77-9,70)	0.001074	DLG2
rs75781049	11	84737810	G	4.14	(1,77-9,70)	0.001074	DLG2
rs12936934	17	7597447	T	3.634	(1,68-7,87)	0.001074	FXR2
rs17643401	17	7601540	A	3.634	(1,68-7,87)	0.001074	FXR2
rs12521488	5	36825980	G	5.291	(1,95-14,4)	0.001077
rs72936045	11	20501655	A	7.102	(2,19-23,0)	0.001077	PRMT3
rs17501820	18	53252367	T	2.976	(1,55-5,72)	0.001077	DCC
rs1431181	18	53253042	A	2.976	(1,55-5,72)	0.001077	DCC
rs17411025	18	53266106	G	2.976	(1,55-5,72)	0.001077	DCC
rs17411061	18	53268743	T	2.976	(1,55-5,72)	0.001077	DCC
rs62097980	18	53269632	A	2.976	(1,55-5,72)	0.001077	DCC
rs1431188	18	53270447	G	2.976	(1,55-5,72)	0.001077	DCC
rs11660187	18	53275276	A	2.976	(1,55-5,72)	0.001077	DCC
rs62097981	18	53279245	C	2.976	(1,55-5,72)	0.001077	DCC
rs61149760	2	80159865	A	7.897	(2,29-27,3)	0.001078	CTNNA2
rs2173109	4	44952271	T	2.74	(1,50-5,01)	0.001078
rs45494102	10	15106116	T	7.164	(2,20-23,3)	0.001078	NMT2
rs72774398	10	15107101	G	7.164	(2,20-23,3)	0.001078	NMT2
chr4_134104490_I	4	134104490	D	3.073	(1,57-6,02)	0.001083
rs1675772	12	43861793	G	3.077	(1,57-6,04)	0.001083	TMEM117
rs1675784	12	43863798	A	3.077	(1,57-6,04)	0.001083	TMEM117
rs1675782	12	43865038	C	3.077	(1,57-6,04)	0.001083	TMEM117
rs1057486	12	43866238	G	3.077	(1,57-6,04)	0.001083	TMEM117
rs2951436	12	43867815	A	3.077	(1,57-6,04)	0.001083	TMEM117
rs2447116	12	43868726	A	3.077	(1,57-6,04)	0.001083	TMEM117
rs1623829	12	43868942	A	3.077	(1,57-6,04)	0.001083	TMEM117
rs1675778	12	43869359	G	3.077	(1,57-6,04)	0.001083	TMEM117
rs1675776	12	43871439	A	3.077	(1,57-6,04)	0.001083	TMEM117
rs1731440	12	43871802	T	3.077	(1,57-6,04)	0.001083	TMEM117
chr12_43872370_D	12	43872370	I3	3.077	(1,57-6,04)	0.001083	TMEM117
rs1731439	12	43872756	G	3.077	(1,57-6,04)	0.001083	TMEM117
rs1675774	12	43872772	G	3.077	(1,57-6,04)	0.001083	TMEM117
chr12_43873289_I	12	43873289	D	3.077	(1,57-6,04)	0.001083	TMEM117
rs1731434	12	43879112	A	3.077	(1,57-6,04)	0.001083	TMEM117
rs1675788	12	43879976	C	3.077	(1,57-6,04)	0.001083	TMEM117
rs1406787	12	43880896	T	3.077	(1,57-6,04)	0.001083	TMEM117
rs1731423	12	43884666	G	3.077	(1,57-6,04)	0.001083	TMEM117
rs773509	9	91196140	C	3.165	(1,59-6,32)	0.001086
rs7023375	9	111877372	C	3.46141	(1,64-7,29)	0.001086
rs79465780	4	163846132	G	91.01	(6,07-1365)	0.001093	MARCH1
rs56899512	1	7016663	G	4.422	(1,81-10,8)	0.001094	CAMTA1
rs7828991	8	14012701	G	3.23729	(1,60-6,55)	0.001096
rs1675756	12	43885737	T	3.073	(1,57-6,03)	0.001096	TMEM117
rs1731433	12	43885973	G	3.073	(1,57-6,03)	0.001096	TMEM117
rs1731432	12	43885980	T	3.073	(1,57-6,03)	0.001096	TMEM117
rs1731431	12	43886067	G	3.073	(1,57-6,03)	0.001096	TMEM117
rs1675758	12	43886224	G	3.073	(1,57-6,03)	0.001096	TMEM117
rs1731430	12	43887006	A	3.073	(1,57-6,03)	0.001096	TMEM117
rs2447113	12	43888982	G	3.073	(1,57-6,03)	0.001096	TMEM117
rs1675764	12	43891677	T	3.073	(1,57-6,03)	0.001096	TMEM117
rs1731459	12	43892041	C	3.073	(1,57-6,03)	0.001096	TMEM117
rs1731458	12	43892166	T	3.073	(1,57-6,03)	0.001096	TMEM117
rs1731456	12	43893129	A	3.073	(1,57-6,03)	0.001096	TMEM117
rs1358705	12	43894047	C	3.073	(1,57-6,03)	0.001096	TMEM117
rs1622590	12	43894258	G	3.073	(1,57-6,03)	0.001096	TMEM117
rs1614042	12	43896215	C	3.073	(1,57-6,03)	0.001096	TMEM117
rs1675790	12	43896644	C	3.073	(1,57-6,03)	0.001096	TMEM117
rs1675789	12	43896742	A	3.073	(1,57-6,03)	0.001096	TMEM117
rs1675787	12	43897125	T	3.073	(1,57-6,03)	0.001096	TMEM117
rs2951435	12	43897371	G	3.073	(1,57-6,03)	0.001096	TMEM117
rs10880578	12	43897710	C	3.073	(1,57-6,03)	0.001096	TMEM117
rs1675781	12	43898710	A	3.073	(1,57-6,03)	0.001096	TMEM117
rs7955615	12	43902058	C	3.073	(1,57-6,03)	0.001096	TMEM117
rs4572198	12	43904268	G	3.073	(1,57-6,03)	0.001096	TMEM117
rs4572199	12	43904575	G	3.073	(1,57-6,03)	0.001096	TMEM117
rs4609659	12	43904747	C	3.073	(1,57-6,03)	0.001096	TMEM117
rs10785462	12	43905264	A	3.073	(1,57-6,03)	0.001096	TMEM117
rs5019975	12	43905567	G	3.073	(1,57-6,03)	0.001096	TMEM117
rs4537822	12	43905586	C	3.073	(1,57-6,03)	0.001096	TMEM117
rs55715159	11	60278485	C	3.795	(1,70-8,45)	0.001097
rs12283601	11	60278639	A	3.795	(1,70-8,45)	0.001097
rs10897022	11	60278833	T	3.795	(1,70-8,45)	0.001097
chr11_60279800_I	11	60279800	I2	3.795	(1,70-8,45)	0.001097
rs3758865	11	60280014	G	3.795	(1,70-8,45)	0.001097
rs7539006	1	214224715	A	3.099	(1,57-6,11)	0.001098
chr12_43760886_D	12	43760886	D	4.186	(1,77-9,89)	0.001098	IRAK4
rs4251463	12	43769492	T	4.186	(1,77-9,89)	0.001098	IRAK4
rs4251466	12	43770638	T	4.186	(1,77-9,89)	0.001098	IRAK4
rs4251489	12	43776142	T	4.186	(1,77-9,89)	0.001098	IRAK4
rs4251545	12	43786492	A	4.186	(1,77-9,89)	0.001098	IRAK4
rs12305713	12	65658949	G	8.219	(2,32-29,1)	0.001098
rs10497426	2	174717539	C	3.382	(1,63-7,03)	0.001099
rs477752	10	8179070	T	4.4405	(1,81-10,9)	0.0011
rs1413226	1	57161345	C	2.866	(1,52-5,39)	0.001101	DAB1
rs66494307	4	73582844	G	3.85356	(1,71-8,67)	0.001102	RASSF6
rs2923396	8	42563185	G	2.847	(1,52-5,34)	0.001102
rs7427792	3	57756998	T	2.83	(1,52-5,29)	0.001103	SLMAP
rs4251473	12	43772515	A	4.601	(1,84-11,5)	0.001103	IRAK4
rs1483631	3	176315896	G	2.848	(1,52-5,34)	0.001105
rs7465377	8	69845591	T	2.897	(1,53-5,49)	0.001105
rs6447391	4	44946870	G	2.746	(1,50-5,04)	0.001108
rs12194487	6	114428240	T	3.377	(1,63-7,02)	0.00111
rs9374461	6	114430447	A	3.377	(1,63-7,02)	0.00111
rs6902333	6	114430583	G	3.377	(1,63-7,02)	0.00111
rs6902384	6	114430737	C	3.377	(1,63-7,02)	0.00111
rs6568838	6	114436493	T	3.377	(1,63-7,02)	0.00111
rs969877	6	114438819	T	3.377	(1,63-7,02)	0.00111
rs6568839	6	114442588	A	3.377	(1,63-7,02)	0.00111
rs4946001	6	114444852	G	3.377	(1,63-7,02)	0.00111
rs4945515	6	114445444	C	3.377	(1,63-7,02)	0.00111
rs1324447	6	114445706	G	3.377	(1,63-7,02)	0.00111
rs9374463	6	114454386	G	3.377	(1,63-7,02)	0.00111
rs1337330	6	114454864	A	3.377	(1,63-7,02)	0.00111
rs3829765	14	58139072	A	3.03767	(1,56-5,92)	0.00111	C14orf37
rs11628678	14	58144905	C	3.03767	(1,56-5,92)	0.00111	C14orf37
chr14_58145197_I	14	58145197	I10	3.03767	(1,56-5,92)	0.00111	C14orf37
rs7142336	14	58145821	G	3.03767	(1,56-5,92)	0.00111	C14orf37
rs4901849	14	58147753	A	3.03767	(1,56-5,92)	0.00111	C14orf37
chr20_62186069_D	20	62186069	D	3.335	(1,62-6,88)	0.001111	MTG2
chr20_62186527_I	20	62186527	I2	3.335	(1,62-6,88)	0.001111	MTG2
rs6062128	20	62186661	T	3.335	(1,62-6,88)	0.001111	MTG2
rs6142984	20	62187530	G	3.335	(1,62-6,88)	0.001111	MTG2
rs138737727	4	70128560	A	7.898	(2,28-27,4)	0.001113
rs899057	3	81155305	G	7.048	(2,18-22,8)	0.001119
rs510546	1	237886743	C	21.16	(3,37-133)	0.001122	ZP4
rs520720	1	237886836	C	21.16	(3,37-133)	0.001122	ZP4
rs2636212	1	237889818	G	21.16	(3,37-133)	0.001122	ZP4
rs6608	17	7561096	T	3.643	(1,67-7,93)	0.001122	TNFSF12-TNFSF13; TNFSF13
rs9878916	3	54233770	A	3.085	(1,57-6,08)	0.001123	CACNA2D3
rs2425637	20	44395409	T	3.50631	(1,65-7,46)	0.001123	HNF4A
rs4542712	17	7566010	C	3.642	(1,67-7,93)	0.001126	SENP3
chr3_128449900_I	3	128449900	D	2.735	(1,49-5,01)	0.001127
rs7300562	12	123466876	T	3.104	(1,57-6,14)	0.001127	SNRNP35
rs13212120	6	71326494	A	6.05	(2,05-17,9)	0.001128	LOC105369204
rs9557032	13	98678014	A	4.496	(1,82-11,1)	0.001129
rs9554493	13	98678914	G	4.496	(1,82-11,1)	0.001129
rs11840154	13	98680844	G	4.496	(1,82-11,1)	0.001129
rs35466940	21	27569569	A	2.924	(1,53-5,58)	0.00113
rs2831007	21	27569648	G	2.924	(1,53-5,58)	0.00113
rs2831009	21	27569977	T	2.924	(1,53-5,58)	0.00113
rs17495288	4	37645471	A	3.07	(1,56-6,03)	0.001131	RELL1
rs17423421	4	37646115	C	3.07	(1,56-6,03)	0.001131	RELL1
rs59689303	4	37646433	C	3.07	(1,56-6,03)	0.001131	RELL1
rs61699166	4	37646456	T	3.07	(1,56-6,03)	0.001131	RELL1
rs3849018	4	37647223	A	3.07	(1,56-6,03)	0.001131	RELL1
rs3934003	4	37647844	C	3.07	(1,56-6,03)	0.001131	RELL1
rs2113083	5	56651140	C	2.964	(1,54-5,70)	0.001132
rs11628610	14	58144494	A	3.02755	(1,55-5,90)	0.001132	C14orf37
rs1921798	2	205193680	G	2.976	(1,54-5,74)	0.001133	PARD3B
rs7560015	2	205141917	C	3.15	(1,58-6,29)	0.001135	PARD3B
rs1998101	14	58131988	C	3.02572	(1,55-5,89)	0.001136	C14orf37
rs7954870	12	43749346	A	4.363	(1,80-10,6)	0.00114	PUS7L
rs12302873	12	43752776	T	4.363	(1,80-10,6)	0.00114	PUS7L
rs56222259	15	92270745	T	2.747	(1,49-5,05)	0.001144
rs7656009	4	44959761	T	2.766	(1,50-5,11)	0.001145
rs75273818	5	153954069	C	7.565	(2,23-25,6)	0.001146
rs17449720	10	8177278	A	4.42282	(1,81-10,8)	0.001147
rs12278864	11	84688986	T	4.076	(1,75-9,51)	0.001147	DLG2
rs77793015	11	84706001	G	4.076	(1,75-9,51)	0.001147	DLG2
rs66736117	3	57759905	A	2.826	(1,51-5,29)	0.00115	SLMAP
rs11713595	3	57763834	G	2.826	(1,51-5,29)	0.00115	SLMAP
rs79633149	10	15101885	G	6.145	(2,06-18,4)	0.001152	RPP38
rs72778485	2	5752936	C	7.715	(2,25-26,5)	0.001153
rs16864155	2	5762608	A	7.715	(2,25-26,5)	0.001153
rs60407975	2	5764420	T	7.715	(2,25-26,5)	0.001153
rs16864162	2	5766122	A	7.715	(2,25-26,5)	0.001153
rs16864170	2	5767748	C	7.715	(2,25-26,5)	0.001153
rs72778495	2	5772167	C	7.715	(2,25-26,5)	0.001153
rs79036329	2	5773381	G	7.715	(2,25-26,5)	0.001153
rs72778500	2	5778623	G	7.715	(2,25-26,5)	0.001153
rs13137802	4	44919020	G	3.213	(1,59-6,50)	0.001153
rs2173106	4	44920051	A	3.213	(1,59-6,50)	0.001153
rs9990760	4	44921737	G	3.213	(1,59-6,50)	0.001153
rs2425635	20	44395201	G	3.49284	(1,64-7,43)	0.001153	HNF4A
rs7754407	6	114458323	G	3.363	(1,62-6,99)	0.001154
rs4742450	9	826701	A	3.784	(1,70-8,44)	0.001155
rs7251475	19	6368237	G	3.519	(1,65-7,52)	0.001155	CLPP
rs7251613	19	6368375	C	3.519	(1,65-7,52)	0.001155	CLPP
rs8109609	19	6369383	C	3.519	(1,65-7,52)	0.001155
rs4072161	1	177800552	T	3.055	(1,56-5,99)	0.001156
rs9811740	3	83701933	A	3.827	(1,70-8,60)	0.001156
rs9815463	3	83708072	G	3.827	(1,70-8,60)	0.001156
chr3_83713149_D	3	83713149	D	3.827	(1,70-8,60)	0.001156
rs9882118	3	83718349	C	3.827	(1,70-8,60)	0.001156
rs79881622	3	83724361	C	3.827	(1,70-8,60)	0.001156
rs11001067	10	52175059	C	48.84	(4,68-510)	0.001156	PRKG1
rs7428606	3	134727955	G	2.93	(1,53-5,61)	0.001158
rs13251670	8	21427013	C	4.00641	(1,73-9,26)	0.001158
rs140046499	18	53256066	C	2.968	(1,54-5,72)	0.001159	DCC
rs62097975	18	53256530	C	2.968	(1,54-5,72)	0.001159	DCC
chr5_86206043_D	5	86206043	D	9.754	(2,47-38,6)	0.001161
rs4364531	7	41980531	A	3.23102	(1,59-6,56)	0.001161	GLI3
rs1510774	2	205100422	A	3.257	(1,60-6,64)	0.001165	PARD3B
rs2136203	5	60086497	T	3.81388	(1,70-8,55)	0.001166	PDE4D
rs2548659	5	60088059	A	3.81388	(1,70-8,55)	0.001166	PDE4D
rs1100918	5	60090788	A	3.81388	(1,70-8,55)	0.001166	PDE4D
rs1100917	5	60091240	G	3.81388	(1,70-8,55)	0.001166	PDE4D
rs2548658	5	60098647	A	3.81388	(1,70-8,55)	0.001166	PDE4D
rs851283	5	60104077	G	3.81388	(1,70-8,55)	0.001166	PDE4D
rs4526059	5	60105560	T	3.81388	(1,70-8,55)	0.001166	PDE4D
chr1_246500701_I	1	246500701	I2	3.855	(1,71-8,70)	0.001167	SMYD3
rs10924751	1	246500732	C	3.855	(1,71-8,70)	0.001167	SMYD3
chr10_15104935_D	10	15104935	D	6.132	(2,05-18,3)	0.001168
rs1509693	1	239056460	A	3.07	(1,56-6,04)	0.001169
chr1_239056462_I	1	239056462	D	3.07	(1,56-6,04)	0.001169
rs4518891	1	239056462	T	3.07	(1,56-6,04)	0.001169
rs6683676	1	239056686	A	3.07	(1,56-6,04)	0.001169
rs12141704	1	239056694	G	3.07	(1,56-6,04)	0.001169
chr8_68290608_I	8	68290608	I2	3.68732	(1,68-8,10)	0.001169
rs4945998	6	114427265	A	3.364	(1,62-7,00)	0.00117
rs12188004	5	76878041	T	2.7	(1,48-4,92)	0.001171	S100Z
rs875766	5	153975118	C	8.766	(2,36-32,5)	0.001171
rs13111293	4	85761815	C	2.432	(1,42-4,16)	0.001172	ARHGAP24
rs13111662	4	85761968	C	2.432	(1,42-4,16)	0.001172	ARHGAP24
rs11736641	4	85762576	T	2.432	(1,42-4,16)	0.001172	ARHGAP24
rs2869384	4	85765611	T	2.432	(1,42-4,16)	0.001172	ARHGAP24
rs17010812	4	85767264	T	2.432	(1,42-4,16)	0.001172	ARHGAP24
rs17010816	4	85768218	A	2.432	(1,42-4,16)	0.001172	ARHGAP24
rs7660252	4	85769403	A	2.432	(1,42-4,16)	0.001172	ARHGAP24
rs34422670	4	85769879	G	2.432	(1,42-4,16)	0.001172	ARHGAP24
rs17010847	4	85773825	A	2.432	(1,42-4,16)	0.001172	ARHGAP24
rs77313599	18	62149256	C	6.422	(2,09-19,7)	0.001172	PIGN
rs17069506	18	62154610	C	6.422	(2,09-19,7)	0.001172	PIGN
rs1798630	3	196633725	T	3.112	(1,57-6,18)	0.001173
rs6893256	5	100101783	A	3.40252	(1,62-7,13)	0.001173
rs12616227	2	14333831	T	2.914	(1,53-5,56)	0.001174
rs6756060	2	14338966	T	2.914	(1,53-5,56)	0.001174
rs1493755	12	44398217	G	3.443	(1,63-7,27)	0.001175	TMEM117
rs1829919	3	832631	A	2.94551	(1,53-5,66)	0.001176
rs10815752	9	818080	A	4.071	(1,74-9,51)	0.001177
rs6707455	2	214185592	A	5.4615	(1,96-15,2)	0.001178	SPAG16
rs7576252	2	214194954	A	5.4615	(1,96-15,2)	0.001178	SPAG16
rs1556011	10	112927961	T	2.999	(1,55-5,82)	0.001178
rs2148887	10	112928125	C	2.999	(1,55-5,82)	0.001178
rs32808	5	14518099	A	2.803	(1,50-5,23)	0.00118
rs6055621	20	8190623	A	3.217	(1,59-6,52)	0.001184	PLCB1
rs6055622	20	8190632	G	3.217	(1,59-6,52)	0.001184	PLCB1
rs1919479	4	73512119	T	3.43761	(1,63-7,25)	0.001189
chr4_76380236_I	4	76380236	D	4.238	(1,77-10,2)	0.001189	CCDC158
rs12938899	17	7622228	T	3.592	(1,66-7,78)	0.001189	SHBG
rs9898876	17	7623644	T	3.592	(1,66-7,78)	0.001189	SHBG
chr11_124551285_I	11	124551285	I2	4.042	(1,74-9,41)	0.00119
rs9358787	6	24662356	C	5.553	(1,97-15,7)	0.001194	TDP2
chr6_24662599_I	6	24662599	I4	5.553	(1,97-15,7)	0.001194	TDP2
rs9393575	6	24662691	C	5.553	(1,97-15,7)	0.001194	TDP2
chr6_24663321_D	6	24663321	D	5.553	(1,97-15,7)	0.001194	TDP2
rs3756817	6	24665831	A	5.553	(1,97-15,7)	0.001194	TDP2
chr6_24665832_I	6	24665832	I3	5.553	(1,97-15,7)	0.001194	TDP2
rs3756816	6	24665832	A	5.553	(1,97-15,7)	0.001194	TDP2
rs3756815	6	24665966	C	5.553	(1,97-15,7)	0.001194	TDP2
rs17547815	4	37138884	G	2.675	(1,48-4,85)	0.001197
rs1951766	4	37139333	T	2.675	(1,48-4,85)	0.001197
rs1951767	4	37139393	G	2.675	(1,48-4,85)	0.001197
rs1951768	4	37139487	G	2.675	(1,48-4,85)	0.001197
rs1997364	10	75813046	A	3.08452	(1,56-6,10)	0.001197	C10orf11
rs7918784	10	75817941	T	3.08452	(1,56-6,10)	0.001197	C10orf11
rs4746334	10	75818882	G	3.08452	(1,56-6,10)	0.001197	C10orf11
rs1049906	13	110512732	T	3.161	(1,58-6,35)	0.001201	COL4A2
rs15457	13	110512918	C	3.161	(1,58-6,35)	0.001201	COL4A2
rs1912196	2	214185796	G	5.13347	(1,91-13,8)	0.001202	SPAG16
rs13120998	4	73512705	C	3.80662	(1,70-8,55)	0.001202
rs13103378	4	73513868	A	3.80662	(1,70-8,55)	0.001202
rs10805065	4	73514221	T	3.80662	(1,70-8,55)	0.001202
rs12510629	4	73514613	G	3.80662	(1,70-8,55)	0.001202
rs4694173	4	73517073	T	3.80662	(1,70-8,55)	0.001202
rs4438732	4	73517273	A	3.80662	(1,70-8,55)	0.001202
rs2178292	4	73519044	C	3.80662	(1,70-8,55)	0.001202
rs72647083	4	73519264	G	3.80662	(1,70-8,55)	0.001202
rs56011127	4	73520495	C	3.80662	(1,70-8,55)	0.001202
rs34238679	4	73522053	T	3.80662	(1,70-8,55)	0.001202
rs10028276	4	73523239	C	3.80662	(1,70-8,55)	0.001202
rs56384466	4	73523273	T	3.80662	(1,70-8,55)	0.001202
rs10028196	4	73523356	T	3.80662	(1,70-8,55)	0.001202
rs6446941	4	73524799	T	3.80662	(1,70-8,55)	0.001202
rs1528924	4	73525259	C	3.80662	(1,70-8,55)	0.001202
rs10880632	12	44399441	G	3.795	(1,69-8,51)	0.001202	TMEM117
rs61742630	19	38385562	T	11.56	(2,63-50,8)	0.001206	GGN
rs142553701	19	38394757	A	11.56	(2,63-50,8)	0.001206	SPRED3
rs7874052	9	110578506	A	2.752	(1,49-5,08)	0.001207	SVEP1
rs2974312	8	42600703	C	2.825	(1,51-5,30)	0.001209
rs11664320	18	53346253	C	2.942	(1,53-5,66)	0.00121	DCC
rs6508230	18	53358554	T	2.942	(1,53-5,66)	0.00121	DCC
rs7227402	18	53369396	T	2.942	(1,53-5,66)	0.00121	DCC
rs12502592	4	37139011	T	2.677	(1,47-4,86)	0.001212
rs10020779	4	37139924	C	2.677	(1,47-4,86)	0.001212
rs10032398	4	37140093	A	2.677	(1,47-4,86)	0.001212
rs1426403	4	37140290	T	2.677	(1,47-4,86)	0.001212
rs1365335	4	37140852	G	2.677	(1,47-4,86)	0.001212
rs725292	4	37141525	T	2.677	(1,47-4,86)	0.001212
rs9887838	1	198138832	A	3.255	(1,59-6,65)	0.001213
rs10922371	1	198140559	C	3.255	(1,59-6,65)	0.001213
rs12080618	1	198142552	G	3.255	(1,59-6,65)	0.001213
rs12080620	1	198142576	G	3.255	(1,59-6,65)	0.001213
rs4915139	1	198147909	G	3.255	(1,59-6,65)	0.001213
rs10416737	19	6351094	C	3.525	(1,64-7,56)	0.001214	ACER1
rs75117175	6	151095140	C	5.241	(1,92-14,3)	0.001216	MTHFD1L
rs80165252	6	151096420	C	5.241	(1,92-14,3)	0.001216	MTHFD1L
rs79416231	6	151097303	G	5.241	(1,92-14,3)	0.001216	MTHFD1L
rs117569711	6	151099194	C	5.241	(1,92-14,3)	0.001216	MTHFD1L
rs76309561	6	151100690	C	5.241	(1,92-14,3)	0.001216	MTHFD1L
rs1047662	6	151101699	G	5.241	(1,92-14,3)	0.001216	MTHFD1L
rs1047665	6	151101819	G	5.241	(1,92-14,3)	0.001216	MTHFD1L
chr6_151102265_I	6	151102265	I6	5.241	(1,92-14,3)	0.001216
chr6_151103242_D	6	151103242	D	5.241	(1,92-14,3)	0.001216
rs78756546	6	151103386	T	5.241	(1,92-14,3)	0.001216
rs17080803	6	151104537	T	5.241	(1,92-14,3)	0.001216
rs112632439	6	151104794	C	5.241	(1,92-14,3)	0.001216
rs113363514	6	151104923	G	5.241	(1,92-14,3)	0.001216
rs114962043	2	35499568	A	3.625	(1,66-7,91)	0.001221
rs6447389	4	44900815	A	4.49	(1,81-11,2)	0.001221
rs1247668	4	73581079	G	3.79795	(1,69-8,53)	0.001221	RASSF6
rs2008288	4	73582083	A	3.79795	(1,69-8,53)	0.001221	RASSF6
chr4_73582417_D	4	73582417	I5	3.79795	(1,69-8,53)	0.001221	RASSF6
rs16849628	4	73582599	A	3.79795	(1,69-8,53)	0.001221	RASSF6
rs16849629	4	73582634	G	3.79795	(1,69-8,53)	0.001221	RASSF6
rs28407399	4	73582716	T	3.79795	(1,69-8,53)	0.001221	RASSF6
rs10020054	4	73582921	G	3.79795	(1,69-8,53)	0.001221	RASSF6
rs7674913	4	73583753	G	3.79795	(1,69-8,53)	0.001221	RASSF6
chr4_73583759_I	4	73583759	D	3.79795	(1,69-8,53)	0.001221	RASSF6
rs7676850	4	73583976	C	3.79795	(1,69-8,53)	0.001221	RASSF6
rs7676870	4	73584005	C	3.79795	(1,69-8,53)	0.001221	RASSF6
rs7676884	4	73584030	C	3.79795	(1,69-8,53)	0.001221	RASSF6
rs12506668	4	73584107	T	3.79795	(1,69-8,53)	0.001221	RASSF6
rs12506675	4	73584136	T	3.79795	(1,69-8,53)	0.001221	RASSF6
rs12505842	4	73584172	A	3.79795	(1,69-8,53)	0.001221	RASSF6
rs16849651	4	73584591	T	3.79795	(1,69-8,53)	0.001221	RASSF6
rs16849656	4	73584703	T	3.79795	(1,69-8,53)	0.001221	RASSF6
rs28693538	4	73584773	T	3.79795	(1,69-8,53)	0.001221	RASSF6
rs16849659	4	73584783	A	3.79795	(1,69-8,53)	0.001221	RASSF6
rs28450939	4	73584860	G	3.79795	(1,69-8,53)	0.001221	RASSF6
rs28612539	4	73585011	A	3.79795	(1,69-8,53)	0.001221	RASSF6
rs7682201	4	73585113	G	3.79795	(1,69-8,53)	0.001221	RASSF6
rs12507775	4	73585356	A	3.79795	(1,69-8,53)	0.001221	RASSF6
rs12503916	4	73585542	C	3.79795	(1,69-8,53)	0.001221	RASSF6
rs10021827	4	73586017	T	3.79795	(1,69-8,53)	0.001221	RASSF6
rs10029673	4	73586200	G	3.79795	(1,69-8,53)	0.001221	RASSF6
rs16849675	4	73586405	C	3.79795	(1,69-8,53)	0.001221	RASSF6
rs16849677	4	73586471	T	3.79795	(1,69-8,53)	0.001221	RASSF6
rs34859660	4	73586516	A	3.79795	(1,69-8,53)	0.001221	RASSF6
rs34773614	4	73586528	A	3.79795	(1,69-8,53)	0.001221	RASSF6
rs1528916	4	73586752	C	3.79795	(1,69-8,53)	0.001221	RASSF6
rs1528917	4	73586785	G	3.79795	(1,69-8,53)	0.001221	RASSF6
rs1528918	4	73586873	C	3.79795	(1,69-8,53)	0.001221	RASSF6
rs7665563	4	73587277	G	3.79795	(1,69-8,53)	0.001221	RASSF6
rs7667019	4	73587318	C	3.79795	(1,69-8,53)	0.001221	RASSF6
rs7695792	4	73587347	T	3.79795	(1,69-8,53)	0.001221	RASSF6
rs7695946	4	73587394	T	3.79795	(1,69-8,53)	0.001221	RASSF6
rs7667185	4	73587428	C	3.79795	(1,69-8,53)	0.001221	RASSF6
rs7665972	4	73587493	G	3.79795	(1,69-8,53)	0.001221	RASSF6
rs7696502	4	73587687	T	3.79795	(1,69-8,53)	0.001221	RASSF6
rs10019146	4	73587939	G	3.79795	(1,69-8,53)	0.001221	RASSF6
rs10011419	4	73587974	T	3.79795	(1,69-8,53)	0.001221	RASSF6
rs10019320	4	73588161	G	3.79795	(1,69-8,53)	0.001221	RASSF6
rs13144296	4	73588271	A	3.79795	(1,69-8,53)	0.001221	RASSF6
rs9999939	4	73588287	C	3.79795	(1,69-8,53)	0.001221	RASSF6
rs218238	4	54528857	A	6.33714	(2,07-19,4)	0.001222
rs218239	4	54528935	T	6.33714	(2,07-19,4)	0.001222
rs218247	4	54531569	G	6.33714	(2,07-19,4)	0.001222
chr6_163494095_I	6	163494095	I4	4.774	(1,85-12,3)	0.001223	QKI
rs9458837	6	163494628	A	4.774	(1,85-12,3)	0.001223	QKI
rs9458849	6	163522193	G	4.774	(1,85-12,3)	0.001223	QKI
rs9456868	6	163539822	G	4.774	(1,85-12,3)	0.001223	QKI
rs9458857	6	163551185	G	4.774	(1,85-12,3)	0.001223	QKI
rs12523713	6	163554352	G	4.774	(1,85-12,3)	0.001223	QKI
rs1357797	3	83725927	A	3.498	(1,64-7,47)	0.001226
rs61873492	11	2443178	A	3.699	(1,67-8,18)	0.001226
rs73131949	12	65781985	G	10.53	(2,53-43,9)	0.001227
rs73113886	12	65806734	A	10.53	(2,53-43,9)	0.001227
rs73113891	12	65811730	C	10.53	(2,53-43,9)	0.001227
rs73113896	12	65815889	C	10.53	(2,53-43,9)	0.001227
rs73113897	12	65816459	C	10.53	(2,53-43,9)	0.001227
rs73113898	12	65816461	C	10.53	(2,53-43,9)	0.001227
rs73113900	12	65816624	G	10.53	(2,53-43,9)	0.001227
rs73115415	12	65827241	T	10.53	(2,53-43,9)	0.001227	HMGA2
rs73115418	12	65831458	G	10.53	(2,53-43,9)	0.001227	HMGA2
rs73115419	12	65833544	T	10.53	(2,53-43,9)	0.001227	HMGA2
rs73115420	12	65834312	A	10.53	(2,53-43,9)	0.001227	HMGA2
rs117782175	12	65837196	C	10.53	(2,53-43,9)	0.001227	HMGA2
rs73115423	12	65838575	A	10.53	(2,53-43,9)	0.001227	HMGA2
rs1380616	12	65839344	G	10.53	(2,53-43,9)	0.001227	HMGA2
rs73115426	12	65846994	C	10.53	(2,53-43,9)	0.001227	HMGA2
rs149991550	12	65848831	T	10.53	(2,53-43,9)	0.001227	HMGA2
rs73115429	12	65849130	A	10.53	(2,53-43,9)	0.001227	HMGA2
rs142389205	12	65849984	T	10.53	(2,53-43,9)	0.001227	HMGA2
rs73119871	12	65856312	G	10.53	(2,53-43,9)	0.001227	HMGA2; LOC100129940
rs73119873	12	65857375	C	10.53	(2,53-43,9)	0.001227	HMGA2; LOC100129940
rs115818172	12	65862921	G	10.53	(2,53-43,9)	0.001227	HMGA2; LOC100129940
rs73119881	12	65864997	T	10.53	(2,53-43,9)	0.001227	HMGA2; LOC100129940
rs73119885	12	65865276	A	10.53	(2,53-43,9)	0.001227	HMGA2; LOC100129940
chr12_65865949_D	12	65865949	D	10.53	(2,53-43,9)	0.001227	HMGA2; LOC100129940
rs73119894	12	65866936	A	10.53	(2,53-43,9)	0.001227	HMGA2; LOC100129940
rs73119900	12	65869170	C	10.53	(2,53-43,9)	0.001227	HMGA2; LOC100129940
rs73119902	12	65870211	T	10.53	(2,53-43,9)	0.001227	HMGA2; LOC100129940
rs138266740	12	65870530	G	10.53	(2,53-43,9)	0.001227	HMGA2; LOC100129940
rs4738032	8	69844813	T	2.861	(1,51-5,41)	0.001228
rs148808226	8	69844887	G	2.861	(1,51-5,41)	0.001228
rs139088672	8	69845027	C	2.861	(1,51-5,41)	0.001228
rs4738033	8	69847850	A	2.861	(1,51-5,41)	0.001228
rs2425639	20	44398870	G	3.48432	(1,63-7,42)	0.001229	HNF4A
rs27244	5	50844371	G	4.742	(1,85-12,2)	0.001235	PARP8
rs27574	5	50856131	C	4.742	(1,85-12,2)	0.001235
rs27156	5	50857611	C	4.742	(1,85-12,2)	0.001235
rs10185224	2	112129826	A	12.03	(2,66-54,4)	0.001238
chr2_112134361_D	2	112134361	D	12.03	(2,66-54,4)	0.001238
rs4545298	1	177800364	A	3.043	(1,55-5,98)	0.001246
rs7041307	9	109618103	A	3.226	(1,58-6,57)	0.001246
rs10123567	9	109620242	A	3.226	(1,58-6,57)	0.001246
rs7916268	10	111536217	T	3.145	(1,57-6,31)	0.001246
rs7917983	10	112973123	C	3.10945	(1,56-6,19)	0.001246	TCF7L2
rs766962	12	43842011	C	19.16	(3,19-115)	0.001246	TMEM117
rs113391042	12	43845885	C	19.16	(3,19-115)	0.001246	TMEM117
rs76451727	12	43847829	A	19.16	(3,19-115)	0.001246	TMEM117
rs73096957	12	43856181	T	19.16	(3,19-115)	0.001246	TMEM117
rs73096960	12	43857143	A	19.16	(3,19-115)	0.001246	TMEM117
rs112450395	12	43864485	A	19.16	(3,19-115)	0.001246	TMEM117
rs73096982	12	43867735	G	19.16	(3,19-115)	0.001246	TMEM117
rs73098813	12	43882113	G	19.16	(3,19-115)	0.001246	TMEM117
rs12228658	12	43883511	C	19.16	(3,19-115)	0.001246	TMEM117
chr12_43883789_D	12	43883789	D	19.16	(3,19-115)	0.001246	TMEM117
rs60829219	1	7016861	T	4.488	(1,80-11,2)	0.001248	CAMTA1
rs61780945	1	7017070	T	4.488	(1,80-11,2)	0.001248	CAMTA1
rs1524798	3	83717187	T	3.491	(1,63-7,46)	0.001248
rs4856466	3	83724190	T	3.491	(1,63-7,46)	0.001248
rs7709983	5	60064132	T	3.77929	(1,69-8,47)	0.001248	PDE4D
rs34570495	5	60067068	T	3.77929	(1,69-8,47)	0.001248	PDE4D
rs7731007	5	60068004	T	3.77929	(1,69-8,47)	0.001248	PDE4D
rs12655292	5	60069080	A	3.77929	(1,69-8,47)	0.001248	PDE4D
rs61099545	5	60069251	A	3.77929	(1,69-8,47)	0.001248	PDE4D
rs4131157	5	60069637	T	3.77929	(1,69-8,47)	0.001248	PDE4D
rs10461667	5	60072631	T	3.77929	(1,69-8,47)	0.001248	PDE4D
rs1588265	5	60073967	A	3.77929	(1,69-8,47)	0.001248	PDE4D
rs1588266	5	60074069	T	3.77929	(1,69-8,47)	0.001248	PDE4D
rs1605730	5	60075603	T	3.77929	(1,69-8,47)	0.001248	PDE4D
rs11746704	5	60076935	T	3.77929	(1,69-8,47)	0.001248	PDE4D
rs13164971	5	60082826	A	3.77929	(1,69-8,47)	0.001248	PDE4D
rs4251540	12	43785776	T	4.123	(1,74-9,75)	0.001252	IRAK4
rs2285864	4	6668588	T	3.774	(1,68-8,46)	0.001253
rs955157	10	75814389	A	3.08261	(1,56-6,11)	0.001253	C10orf11
rs10739327	9	111876381	C	3.02847	(1,54-5,94)	0.001256
rs7038296	9	111877677	A	3.02847	(1,54-5,94)	0.001256
rs10759514	9	111878161	G	3.02847	(1,54-5,94)	0.001256
rs12508974	4	73528604	G	3.78788	(1,69-8,51)	0.001257
rs1352938	12	40559132	G	3.48432	(1,63-7,44)	0.001257	MUC19
rs4856462	3	83560190	T	3.999	(1,72-9,29)	0.001258
rs62540710	9	73682552	A	3.865	(1,70-8,79)	0.001258
rs12551450	9	73685070	C	3.865	(1,70-8,79)	0.001258
rs7799823	7	10496300	T	2.966	(1,53-5,74)	0.00126
rs17163213	7	10543879	A	2.966	(1,53-5,74)	0.00126
rs3735486	7	45065518	T	3.41064	(1,62-7,19)	0.00126	CCM2
rs6943576	7	45069279	C	3.41064	(1,62-7,19)	0.00126	CCM2
rs1001349	7	45071883	A	3.41064	(1,62-7,19)	0.00126	CCM2
rs7814805	8	69853398	T	2.758	(1,49-5,11)	0.001262
rs1496989	4	44909865	C	3.183	(1,58-6,43)	0.001263
rs2881944	4	44910100	C	3.183	(1,58-6,43)	0.001263
rs1496988	4	44912028	A	3.183	(1,58-6,43)	0.001263
rs10002001	4	44912650	C	3.183	(1,58-6,43)	0.001263
rs59472588	5	94176276	G	3.929	(1,71-9,03)	0.001263	KIAA0825
rs7658797	4	85721561	A	2.465	(1,42-4,27)	0.001269	ARHGAP24
rs13127274	4	85726855	A	2.465	(1,42-4,27)	0.001269	ARHGAP24
rs7677114	4	85729927	T	2.465	(1,42-4,27)	0.001269	ARHGAP24
rs2062098	4	85731095	T	2.465	(1,42-4,27)	0.001269	ARHGAP24
rs2062097	4	85731153	A	2.465	(1,42-4,27)	0.001269	ARHGAP24
rs2869379	4	85733159	G	2.465	(1,42-4,27)	0.001269	ARHGAP24
rs2869380	4	85733324	A	2.465	(1,42-4,27)	0.001269	ARHGAP24
rs2601861	4	85733510	C	2.465	(1,42-4,27)	0.001269	ARHGAP24
rs4507354	4	85733636	G	2.465	(1,42-4,27)	0.001269	ARHGAP24
rs6813799	4	85733783	A	2.465	(1,42-4,27)	0.001269	ARHGAP24
rs11937419	4	85734202	T	2.465	(1,42-4,27)	0.001269	ARHGAP24
rs994285	4	85737961	T	2.465	(1,42-4,27)	0.001269	ARHGAP24
rs2198328	4	85739091	C	2.465	(1,42-4,27)	0.001269	ARHGAP24
rs4844673	1	208331981	T	3.272	(1,59-6,73)	0.00127
rs2279	16	65709480	G	2.774	(1,49-5,16)	0.00127
rs139503602	6	114423572	C	3.323	(1,60-6,90)	0.001272
rs17163486	7	10730870	A	3.422	(1,62-7,23)	0.001273
rs12113341	7	10743303	T	3.422	(1,62-7,23)	0.001273
rs7633642	3	83710674	G	3.645	(1,66-8,01)	0.001275
rs7072973	10	75807970	T	3.07314	(1,55-6,09)	0.001277	C10orf11
chr11_84765244_D	11	84765244	D	3.993	(1,72-9,27)	0.001278	DLG2
rs117757936	11	84766273	G	3.993	(1,72-9,27)	0.001278	DLG2
rs59706172	11	84768369	A	3.993	(1,72-9,27)	0.001278	DLG2
rs76170807	11	84777520	T	3.993	(1,72-9,27)	0.001278	DLG2
rs117575862	11	84782554	G	3.993	(1,72-9,27)	0.001278	DLG2
rs36051876	14	58129523	T	2.98151	(1,53-5,80)	0.001278	C14orf37
rs7153396	14	58129638	C	2.98151	(1,53-5,80)	0.001278	C14orf37
rs139693598	5	153889455	T	8.529	(2,31-31,4)	0.00128
rs79112800	5	153892550	G	8.529	(2,31-31,4)	0.00128
rs80033932	5	153928367	G	8.529	(2,31-31,4)	0.00128
rs7980704	12	40567000	T	3.49162	(1,63-7,47)	0.00128	MUC19
rs2107118	16	24298961	G	3.21234	(1,58-6,54)	0.00128	CACNG3
chr4_73581105_I	4	73581105	I2	3.76223	(1,68-8,42)	0.001281	RASSF6
rs10056092	5	169213287	C	2.965	(1,53-5,75)	0.001282	SLIT3
rs79780900	5	152969571	A	25.98	(3,58-189)	0.001283
rs4372509	12	19173065	A	3.922	(1,71-9,01)	0.001285	PLEKHA5
rs66471375	12	19174343	A	3.922	(1,71-9,01)	0.001285	PLEKHA5
rs734184	3	59569170	A	2.975	(1,53-5,78)	0.001286
rs10176253	2	122228128	C	2.861	(1,51-5,43)	0.001287
rs1432310	2	122229721	C	2.861	(1,51-5,43)	0.001287
rs26110	5	14491860	A	2.86287	(1,51-5,43)	0.001287	TRIO
rs12563389	1	198280159	A	3.712	(1,67-8,25)	0.001293	NEK7
rs10264280	7	45080854	C	3.40483	(1,61-7,18)	0.001294	NACAD
rs4730546	7	112434543	A	23.9	(3,46-165)	0.001294	IFRD1
rs4321927	7	112436075	T	23.9	(3,46-165)	0.001294	IFRD1
rs10257850	7	112438017	A	23.9	(3,46-165)	0.001294	IFRD1
rs60046006	7	112439998	G	23.9	(3,46-165)	0.001294	IFRD1
rs76494696	7	112443040	C	23.9	(3,46-165)	0.001294	IFRD1
rs7646638	3	134880394	C	4.761	(1,84-12,3)	0.001295	EPHB1
rs1995319	4	36290396	T	6.376	(2,06-19,7)	0.001295	DTHD1
rs11118847	1	221749272	G	4.68	(1,83-12,0)	0.001296
rs4251495	12	43777293	G	3.799	(1,69-8,57)	0.001296	IRAK4
rs4251496	12	43777294	C	3.799	(1,69-8,57)	0.001296	IRAK4
rs148048651	13	99802780	C	67.64	(5,19-882)	0.001297	CLYBL
rs75327846	13	99804258	G	67.64	(5,19-882)	0.001297	CLYBL
rs75176032	13	99807363	C	67.64	(5,19-882)	0.001297	CLYBL
rs6914644	6	97080990	T	3.722	(1,67-8,29)	0.001299	KLHL32
rs1933461	6	97081800	A	3.722	(1,67-8,29)	0.001299	KLHL32
rs1933454	6	97090822	G	3.722	(1,67-8,29)	0.001299	KLHL32
rs1933455	6	97091157	C	3.722	(1,67-8,29)	0.001299	KLHL32
rs9384835	6	97091456	T	3.722	(1,67-8,29)	0.001299	KLHL32
rs6929158	6	97091493	G	3.722	(1,67-8,29)	0.001299	KLHL32
rs1206130	6	97092371	A	3.722	(1,67-8,29)	0.001299	KLHL32
rs1209291	6	97092507	T	3.722	(1,67-8,29)	0.001299	KLHL32
rs1206131	6	97093132	T	3.722	(1,67-8,29)	0.001299	KLHL32
rs7254178	19	58468591	C	5.43	(1,94-15,2)	0.001305	ZNF324
rs3794969	19	58475194	C	5.43	(1,94-15,2)	0.001305	ZNF446
rs1020054	19	58475934	C	5.43	(1,94-15,2)	0.001305	ZNF446
rs12694368	2	215717427	G	3.121	(1,56-6,25)	0.001306
rs6729659	2	237476483	C	3.59	(1,65-7,83)	0.001307
rs7584330	2	237478585	G	3.59	(1,65-7,83)	0.001307
rs7581882	2	237482102	C	3.59	(1,65-7,83)	0.001307
chr2_237483500_I	2	237483500	I3	3.59	(1,65-7,83)	0.001307
rs12318212	12	65655239	A	7.859	(2,24-27,6)	0.00131
rs112944586	6	106590693	T	5.858	(1,99-17,2)	0.001311	RTN4IP1
rs57628923	6	106607815	C	5.858	(1,99-17,2)	0.001311	RTN4IP1
rs73761709	6	106621234	G	5.859	(1,99-17,2)	0.001311	RTN4IP1
rs55832745	6	106621535	C	5.859	(1,99-17,2)	0.001311	RTN4IP1
rs10967852	9	27282592	A	3.19795	(1,57-6,50)	0.001314
rs10967853	9	27282615	C	3.19795	(1,57-6,50)	0.001314
rs10967855	9	27283002	T	3.19795	(1,57-6,50)	0.001314
rs10967856	9	27283022	C	3.19795	(1,57-6,50)	0.001314
rs76676346	11	60246074	A	5.963	(2,01-17,7)	0.001314
rs143867233	11	60249599	T	5.963	(2,01-17,7)	0.001314
rs78061252	11	60263761	G	5.963	(2,01-17,7)	0.001314
rs115958896	7	10532933	A	2.956	(1,53-5,73)	0.001315
rs10249641	7	10536425	A	2.956	(1,53-5,73)	0.001315
rs10235525	7	10540122	A	2.956	(1,53-5,73)	0.001315
rs211160	6	96575194	A	3.416	(1,61-7,23)	0.00132	FHL5
rs610222	4	118268134	T	4.311	(1,77-10,5)	0.001326
rs7572997	2	14419647	C	3.005	(1,54-5,88)	0.001328
rs9520786	13	108109780	G	8.081	(2,26-28,9)	0.001328
rs4338651	13	108115759	A	8.081	(2,26-28,9)	0.001328
rs4238259	13	108117489	C	8.081	(2,26-28,9)	0.001328
rs191375	13	108120231	G	8.081	(2,26-28,9)	0.001328
rs7988791	13	108120384	T	8.081	(2,26-28,9)	0.001328
rs333370	13	108120898	G	8.081	(2,26-28,9)	0.001328
rs17540190	16	65668112	A	2.732	(1,48-5,05)	0.001328
[truncated: 136,504 more rows]
