# Supplementary material for: Integrative genomic analysis of methylphenidate response in attention-deficit/hyperactivity disorder
Source: Sci Rep. 2018 Jan 30;8:1881. doi: 10.1038/s41598-018-20194-7 (PMC5789875; doi:10.1038/s41598-018-20194-7)
Supplement: Supplementary file 3 — Supplementary Table S4 [file 41598_2018_20194_MOESM3_ESM.xlsx]

## Sheet: Hoja1
Supplementary Table S4 Candidate causal variants based on functional annotation associated with methylphenidate response
SNP	Chr	GWAS P-value	nsSNP	Splice	Stop codon	SNPs3D	Polyphen	TFBS	RegPotential	miRNA	Conservation	MAF (CEU)
rs13156202	5	0.0003456	0	0	0	0	0	0	0	0	1	0.138
rs11861195	16	0.0003468	0	0	0	0	0	0	0	0	1	0.392
rs1934784	6	0.0004202	0	0	0	0	0	0	0.336503	0	1	0.089
rs928596	1	0.0004858	0	1	0	0	0	0	0	0	0.109	0.263
rs4975070	4	0.0005873	1	0	0	0	0	0	0.211096	0	0.9	0.45
rs9901673	17	0.0006525	1	0	0	0	0	0	0.218904	0	0.195	0.196
rs3735495	7	0.0007033	1	0	0	0	0	0	0.160788	0	0	0.336
rs1805673	12	0.0007185	0	0	0	0	0	0	0.005342	1	0.005	0.277
rs11118050	1	0.0008521	0	0	0	0	0	0	0.178995	0	1	0.138
rs6746095	2	0.0008563	0	0	0	0	0	0	0.222045	0	1	0.277
rs2297792	1	0.000962	1	0	0	0	0	0	0.373638	0	0.78	0.397
rs4738141	8	0.0009917	0	0	0	0	0	1	0.109681	0	0	0.208
rs4251545	12	0.001098	1	0	0	1	0	0	0	0	0.491	0.08
rs3829765	14	0.00111	1	0	0	0	1	0	0.136178	0	0	0.482
rs17069506	18	0.001172	1	0	0	1	0	0	0.089291	0	0.789	0.027
rs1047665	6	0.001216	0	1	0	0	0	0	0.163175	0	0.003	0.071
rs12507775	4	0.001221	1	0	0	0	1	0	0.160571	0	1	0.25
rs1995319	4	0.001295	1	0	0	1	1	0	0.103803	0	0	0.095
rs10771393	12	0.001514	0	0	0	0	0	0	0.012646	0	1	0.429
rs11124444	2	0.001554	0	0	0	0	0	0	0	0	1	0.067
rs1057190	12	0.001579	1	0	0	0	0	0	0.139731	0	0.092	0.103
rs1320	22	0.001629	1	0	0	1	0	0	0.247791	0	0	0.086
rs175391	17	0.001644	0	0	0	0	0	0	0	0	1	0.437
rs2934130	3	0.001737	0	0	0	0	0	0	NA	0	1	0.258
rs9976208	21	0.001757	0	0	0	0	0	0	NA	0	1	0.411
rs25689	9	0.001786	1	0	0	0	0	0	0.217429	0	0.991	0.254
rs6902795	6	0.001824	0	0	0	0	0	0	0	1	0	0.013
rs7776970	7	0.001864	1	0	0	0	0	0	0.296527	0	0	0.321
rs1538311	10	0.001894	0	0	0	0	0	0	0.377285	0	1	0.438
rs3752111	19	0.002064	1	0	0	0	0	0	0.432228	0	0.03	0.032
rs2114084	11	0.002066	1	0	0	0	0	0	0.139953	0	0.833	0.304
rs363125	4	0.00215	1	0	0	0	0	0	0	0	0.001	0.125
rs7684874	4	0.002236	0	0	0	0	0	0	0.13424	0	1	0.117
rs9394145	6	0.002282	0	1	0	0	0	0	0.630923	0	0.994	0.272
rs1320308	5	0.002369	1	0	0	1	0	0	0.438694	0	1	0.308
rs1460917	3	0.00238	0	0	0	0	0	0	NA	0	1	0.196
rs9465181	6	0.002399	0	0	0	0	0	0	0.28071	0	1	0.366
rs17177703	10	0.002631	0	0	0	0	0	0	0.286263	0	1	0.212
rs6685364	1	0.002755	1	0	0	0	0	0	0.22454	0	1	0.371
rs7979846	12	0.002802	0	0	0	0	0	0	0.214345	0	1	0.218
rs6425438	1	0.002982	0	0	0	0	0	0	0.05241	0	1	0.17
rs2045846	5	0.003018	0	0	0	0	0	0	0.199725	0	1	0.358
rs2294689	6	0.003027	1	0	0	0	1	0	0.208787	0	0.998	0.045
rs7081726	10	0.003046	1	0	0	0	0	0	NA	0	1	0.051
rs2236681	11	0.003124	0	0	0	0	0	0	0.014643	1	0.005	0.312
rs7702348	5	0.003145	0	0	0	0	0	0	0.234544	0	1	0.207
rs11803302	1	0.00316	0	0	0	0	0	1	0.245547	0	0.114	0.085
rs907447	4	0.003261	0	0	0	0	0	0	0.157069	0	1	0.092
rs2271023	16	0.003335	1	0	0	0	1	0	0.284414	0	0.627	0.027
rs6703791	1	0.003409	1	0	0	0	0	0	0.527028	0	0	0.205
rs11582960	1	0.003605	1	0	0	1	1	0	0.462798	0	0.228	0.297
rs10912434	1	0.003646	0	0	0	0	0	0	0.214589	0	1	0.034
rs1921788	2	0.003777	0	0	0	0	0	0	0.3683	0	1	0.375
rs17488316	18	0.003862	0	0	0	0	0	0	0.297946	0	1	0.467
rs4371171	16	0.004046	0	0	0	0	0	0	0.217496	0	1	0.161
rs17376207	5	0.004049	0	0	0	0	0	0	0.518429	0	1	0.125
rs3822471	5	0.004077	1	0	0	0	0	0	0.046915	0	0.854	0.094
rs7163834	15	0.004168	0	0	0	0	0	0	0.196016	0	1	0.491
rs506504	11	0.004208	1	0	0	0	0	0	0.18167	0	0.998	0.058
rs6075614	20	0.0043	1	0	0	0	1	0	0.385696	0	0.326	0.183
rs3814570	10	0.004377	0	0	0	0	0	0	NA	0	1	0.254
rs7548633	1	0.004479	0	0	0	0	0	0	0.208044	0	1	0.411
rs2019499	12	0.004484	0	0	0	0	0	0	0.129804	0	1	0.094
rs11254413	10	0.004522	1	0	0	1	0	0	0.200449	0	0.998	0.477
rs17685420	8	0.004623	0	0	0	0	0	1	0.361427	0	0.001	0.179
rs708167	12	0.004658	1	0	0	0	0	0	0.128472	0	0.009	0.496
rs11628107	14	0.004763	1	0	0	0	0	0	0	0	0.003	0.018
rs6088066	20	0.004774	1	0	0	0	1	0	0.434553	0	0.544	0.25
rs2042267	19	0.004799	0	0	0	0	0	0	0.389519	0	1	0.183
rs554202	11	0.004833	1	1	0	0	0	0	0.287724	0	0.025	0.402
rs12507785	4	0.00484	0	0	0	0	0	0	0.148099	0	1	0.156
rs4371530	3	0.004843	1	0	0	0	0	0	NA	0	0.488	0.294
rs3909884	5	0.004914	0	0	0	0	0	0	0.040455	0	1	0.288
rs1031423	5	0.004973	0	0	0	0	0	0	0	0	1	0.196
rs8030	1	0.004994	0	1	0	0	0	0	0.202672	0	1	0.348
rs17460390	11	0.005036	0	0	0	0	0	0	0	0	1	0.134
rs4870723	8	0.00504	1	0	0	0	0	0	0.163821	0	0.914	0.433
rs11552708	17	0.005051	1	1	0	0	0	0	0.378853	0	0.861	0.129
rs17762338	17	0.005126	1	0	0	0	0	0	0.343847	0	0.553	0.174
rs6733871	2	0.005148	1	0	0	0	0	0	0.503341	0	0.997	0.196
rs10420097	19	0.005177	1	0	0	0	0	0	0.023516	0	0.006	0.013
rs9589601	13	0.005198	0	0	0	0	0	0	0.0313	0	1	0.312
rs6772470	3	0.005255	0	0	0	0	0	0	0.26485	0	1	0.457
rs3792332	3	0.005296	1	0	0	0	0	0	0.116127	0	0	0.055
rs929740	5	0.005402	0	0	0	0	0	1	0.227041	0	0.007	0.5
rs3813512	7	0.005528	0	0	0	0	0	0	0.306583	0	1	0.176
rs17103868	1	0.005538	0	0	0	0	0	0	0.059367	0	1	0.017
rs17163242	7	0.005539	0	0	0	0	0	0	0	0	1	0.245
rs1059768	20	0.005622	1	0	0	0	0	0	NA	0	0.999	0.219
rs11759340	6	0.005649	0	0	0	0	0	0	0.139929	0	1	0.086
rs3804769	3	0.005659	1	0	0	0	0	0	0.14465	0	0	0.067
rs17710381	14	0.005681	0	0	0	0	0	0	0.19291	0	1	0.455
rs10750931	11	0.005706	1	0	0	0	1	0	0	0	0.004	0.125
rs9829430	3	0.005729	0	0	0	0	0	0	0.219227	0	1	0.339
rs6033205	20	0.005739	0	0	0	0	0	0	0.258477	0	1	0.208
rs1544740	5	0.00576	0	0	0	0	0	0	0.199224	0	1	0.335
rs2072751	1	0.005787	1	0	0	0	0	0	0.5168	0	0.754	0.196
rs7036106	9	0.005827	0	1	0	0	0	0	NA	0	0	0.214
rs2677879	18	0.005838	1	0	0	1	0	0	0.12234	0	1	0.368
rs13274126	8	0.006013	0	0	0	0	0	0	0.39381	0	1	0.467
rs286783	5	0.006032	0	0	0	0	0	0	0.394728	0	1	0.275
rs17054318	6	0.006203	1	0	0	0	0	0	0.002268	0	0.152	0.036
rs10936066	3	0.006308	0	0	0	0	0	1	0.425669	0	0.986	0.241
rs11770261	7	0.006371	0	0	0	0	0	0	0.050699	0	1	0.351
rs2072021	6	0.006418	0	1	0	0	0	0	0.328936	0	0.968	0.142
rs8013039	14	0.006422	0	0	0	0	0	0	0	0	1	0.129
rs9624	14	0.006457	1	0	0	1	0	0	0.394068	0	1	0.143
rs726817	10	0.006569	1	0	0	0	0	0	0.021874	0	0.074	0.234
rs3903908	9	0.006789	1	0	0	0	0	0	0.170284	0	0	0.108
rs2305962	5	0.006879	1	0	0	0	0	0	0.25356	0	0.408	0.333
rs4562	17	0.006945	1	0	0	0	0	0	0.391952	0	0	0.442
rs10428186	3	0.006958	0	0	0	0	0	0	NA	0	1	0.055
rs7259764	19	0.007009	1	0	0	0	0	0	0.144323	0	0	0.076
rs12681709	8	0.007022	0	0	0	0	0	0	0.085833	0	1	0.466
rs4672251	2	0.007301	0	0	0	0	0	0	0.004923	0	1	0.353
rs10775214	15	0.007302	0	0	0	0	0	0	0.288834	0	1	0.023
rs344140	4	0.007341	1	0	0	0	0	0	0.38541	0	0	0.25
rs3761372	21	0.007355	0	0	0	0	0	0	NA	0	1	0.259
rs3796704	4	0.007413	1	0	0	1	0	0	0.213027	0	0.928	0.036
rs2129979	4	0.007811	0	0	0	0	0	0	0.126127	0	1	0.336
rs1553367	17	0.007829	0	0	0	0	0	0	0.162979	0	1	0.442
rs10025654	4	0.007885	0	1	0	0	0	0	0.228282	0	0.991	0.463
rs2457151	5	0.007985	0	0	0	0	0	0	0.255344	0	1	0.033
rs11738097	5	0.008014	0	0	0	0	0	0	0.244867	0	1	0.147
rs7184310	16	0.008017	0	0	0	0	0	0	0.252348	0	1	0.464
rs11651060	17	0.008035	0	0	0	0	0	1	0.136428	0	0.723	0.335
rs2397965	16	0.008106	1	0	0	1	1	0	0.190629	0	0.582	0.153
rs7537070	1	0.008135	0	0	0	0	0	0	0.148811	0	1	0.422
rs3213706	11	0.008141	1	0	0	0	0	0	0.071155	0	0.068	0.393
rs2072315	5	0.008365	1	0	0	0	0	0	0.218427	0	0.513	0.411
rs1062986	1	0.008461	0	0	0	0	0	0	0	1	0	0.183
rs10497163	2	0.008572	0	0	0	0	0	0	0.416317	0	1	0.214
rs11063529	12	0.008616	1	0	0	0	0	0	0.266316	0	0.96	0.241
rs12291017	11	0.008635	1	0	0	0	0	0	0.022961	0	0	0.152
rs17538328	7	0.008698	0	0	0	0	0	0	0.339892	0	1	0.165
rs896378	8	0.008713	1	0	0	0	0	0	0.25197	0	0	0.482
rs4902333	14	0.008728	0	0	0	0	0	0	0.061127	0	1	0.173
rs9614382	22	0.008735	1	0	0	0	0	0	0.080013	0	0	0.281
rs1053005	17	0.008753	0	0	0	0	0	0	0.10564	1	0.055	0.201
rs1801225	10	0.008839	0	1	0	0	0	0	0.152407	0	0.16	0.383
rs8105668	19	0.009003	1	0	0	0	1	0	0	0	0	0.216
rs9701	7	0.009073	0	0	0	0	0	0	0.054664	1	0.92	0.071
rs13014235	2	0.009186	1	0	0	0	0	0	0.050615	0	0	0.433
rs2874173	2	0.009343	0	0	0	0	0	0	0.060417	0	1	0.483
rs7298766	12	0.009446	1	0	0	0	0	0	0.270088	0	1	0.312
rs669694	1	0.009494	1	0	0	1	0	0	0.170906	0	0.974	0.275
rs12572022	10	0.009508	0	0	0	0	0	0	0.409342	0	1	0.092
rs4889223	16	0.009605	0	0	0	0	0	0	0	0	1	0.258
rs2230600	4	0.009628	1	0	0	0	0	0	0.20158	0	0	0.174
rs6663178	1	0.009668	0	0	0	0	0	0	0.121585	0	1	0.482
rs644105	1	0.00994	0	0	0	0	0	0	0.325685	0	1	0.018
rs7669287	4	0.01007	1	0	0	0	0	0	0	0	0.003	0.188
rs1800973	12	0.01011	1	0	0	1	1	0	0.138158	0	0.909	0.051
rs2866413	4	0.01013	1	0	0	0	0	0	0.128165	0	0.001	0.46
rs16985150	22	0.01014	0	0	0	0	0	1	0.108413	0	1	0.093
rs14391	17	0.01018	0	0	0	0	0	1	0.126554	0	0	0.196
rs6284	4	0.01022	0	1	0	0	0	0	0.308006	0	1	0.201
rs2808096	10	0.01024	1	0	0	0	0	0	0.258001	0	1	0.216
rs10755550	6	0.01029	0	0	0	0	0	0	0.133618	0	1	0.125
rs10022054	4	0.01045	0	0	0	1	0	0	0.150145	0	0	0.125
rs17208187	5	0.01046	1	0	0	0	0	0	0.360197	0	0.017	0.241
rs4657154	1	0.01046	0	0	0	0	0	0	0.118338	0	1	0.259
rs10507767	13	0.01049	0	0	0	0	0	0	0.176651	0	1	0.131
rs4674941	2	0.01049	1	0	0	0	0	0	0.211146	0	1	0.15
rs6439387	3	0.01058	0	0	0	0	0	0	0.12801	0	1	0.043
rs12302749	12	0.0106	0	0	0	0	0	1	0.220086	0	0	0.33
rs11124335	2	0.01075	0	0	0	0	0	0	0	0	1	0.397
rs1741285	20	0.01076	0	0	0	0	0	0	0.340324	0	1	0.478
rs4369346	10	0.01084	0	0	0	0	0	0	0.172114	0	1	0.393
rs11768	12	0.01085	0	0	0	0	0	0	0.101344	1	0	0.304
rs10776969	12	0.01089	0	0	0	0	0	0	0.155421	0	1	0.358
rs11637104	15	0.01123	0	0	0	0	0	0	0.219338	0	1	0.175
rs28377576	4	0.01147	1	0	0	0	0	0	0.174653	0	0	0.147
rs17037274	12	0.01149	0	0	0	0	0	0	0.455103	0	1	0.133
rs4707870	6	0.01152	0	0	0	0	0	0	0	0	1	0.025
rs1974253	1	0.01157	0	0	0	0	0	0	0.465162	0	1	0.308
rs850172	6	0.01157	0	0	0	0	0	0	0.161171	0	1	0.367
rs9929243	16	0.01164	0	0	0	0	0	0	0.143456	0	1	0.312
rs4339026	20	0.01169	1	0	0	1	1	0	0.409571	0	0.948	0.223
rs3783711	14	0.0118	0	1	0	0	0	0	0.377415	0	0.996	0.369
rs7117260	11	0.01184	1	0	0	0	1	0	0.190692	0	0	0.455
rs7193541	16	0.01187	1	0	0	0	0	0	0.213054	0	0.997	0.371
rs16980312	19	0.01191	1	0	0	1	1	0	0.278076	0	1	0.17
rs10032336	4	0.01194	0	0	0	0	0	0	0.12828	0	1	0.15
rs2523072	7	0.01195	1	0	0	0	0	0	0.205571	0	0.042	0.333
rs2273309	6	0.01201	0	0	0	0	0	0	0.49098	1	0.943	0.027
rs7592415	2	0.01202	0	0	0	0	0	0	0.306959	0	1	0.241
rs897945	4	0.01204	1	0	0	0	0	0	0	0	0.866	0.446
rs782714	6	0.0121	0	0	0	0	0	0	0	0	1	0.433
rs6919	17	0.01213	0	0	0	0	0	0	0.180881	1	0.999	0.384
rs11031506	11	0.01215	0	0	0	0	0	0	0.278941	0	1	0.29
rs4670944	2	0.01215	0	0	0	0	0	0	0	0	1	0.446
rs1325181	6	0.01217	0	0	0	0	0	0	0.347782	0	1	0.49
rs3205882	8	0.01221	0	0	0	0	0	0	0	0	1	0.375
rs249752	5	0.01237	0	0	0	0	0	0	0.327769	0	1	0.209
rs1105066	16	0.01245	0	0	0	1	0	0	0.189844	0	0.001	0.379
rs4805162	19	0.01246	1	0	0	0	0	0	0.028099	0	0	0.436
rs763821	1	0.01265	0	1	0	0	0	0	0.210912	0	0.046	0.411
rs6982904	8	0.01266	0	0	0	0	0	0	NA	0	1	0.255
rs1475853	22	0.01281	1	0	0	1	1	0	0.0222	0	0.009	0.058
rs3885179	19	0.01287	1	1	0	0	0	0	0.001254	0	0	0.032
rs4840575	8	0.01288	0	0	0	0	0	0	0.209913	0	1	0.259
rs502819	1	0.01301	0	0	0	0	0	0	0.211015	0	1	0.299
rs1872654	16	0.0131	1	0	0	0	0	0	0	0	0	0.342
rs870297	3	0.01311	0	0	0	0	0	0	0.263743	0	1	0.347
rs2446804	15	0.01313	0	0	0	0	0	0	0.125156	0	1	0.104
rs2227891	20	0.01313	1	0	0	1	0	0	0.33288	0	0.918	0.227
rs213768	1	0.01326	0	0	0	0	0	0	0.090072	0	1	0.184
rs6595440	5	0.01331	1	1	0	1	0	0	0.177474	0	0.996	0.383
rs290506	5	0.01333	0	0	0	0	0	0	0.399796	0	1	0.446
rs885624	5	0.01341	0	0	0	0	0	0	0.008973	0	1	0.339
rs12000	6	0.01344	1	0	0	0	0	0	0.15746	0	0	0.156
rs914051	9	0.01351	0	0	0	0	0	0	0.075644	0	1	0.458
rs12274923	11	0.01354	1	0	0	0	0	0	0.21137	0	0.963	0.164
rs7653725	3	0.01357	0	0	0	0	0	0	0.123434	0	1	0.442
rs7997101	13	0.01361	0	0	0	0	0	0	0.285291	0	1	0.464
rs7043029	9	0.01366	0	0	0	0	0	0	0.173793	0	1	0.194
rs2297775	1	0.01369	1	0	0	0	1	0	0.119049	0	0	0.353
rs10510330	3	0.01369	0	0	0	0	0	0	0.260236	0	1	0.464
rs11943855	4	0.01382	1	0	0	0	0	0	0.020127	0	0	0.397
rs4704585	5	0.01392	1	0	0	0	0	0	0.14542	0	0.901	0.429
rs6076347	20	0.01404	1	0	0	0	0	0	0.407779	0	1	0.496
rs4734227	8	0.01408	0	0	0	0	0	0	0.303309	0	1	0.042
rs10028832	4	0.01413	0	0	0	0	0	0	0.176395	0	1	0.17
rs4672252	2	0.01428	0	0	0	0	0	0	0	0	1	0.241
rs609521	1	0.01438	1	0	0	0	1	0	0	0	0	0.442
rs3828027	1	0.01447	0	0	0	0	0	0	0.029393	1	0	0.46
rs10121198	9	0.01451	0	0	0	0	0	1	0.22839	0	1	0.239
rs12441634	15	0.01452	0	0	0	0	0	0	0.185596	0	1	0.395
rs709932	14	0.01456	1	0	0	1	0	0	0.29893	0	0.005	0.156
rs9901675	17	0.0146	1	0	0	0	0	0	0.468455	0	0.153	0.071
rs3801369	7	0.01471	0	0	0	0	0	0	0.437141	0	1	0.402
rs7229783	18	0.01473	0	0	0	1	0	0	0	0	0.991	0.14
rs1133330	19	0.01473	1	0	0	0	0	0	0.233789	0	0.729	0.374
rs17607	17	0.01492	1	0	0	0	0	0	0.424883	0	0.619	0.045
rs9554562	13	0.01497	0	0	0	0	0	0	0.462872	0	1	0.286
rs742920	20	0.01502	0	0	0	0	0	0	0.116066	0	1	0.402
rs1545135	2	0.01504	0	0	0	0	0	0	0.400744	0	1	0.29
rs11556908	16	0.01511	0	1	0	0	0	0	0.412705	0	0.989	0.033
rs4514018	8	0.01528	0	0	0	0	0	1	0.245246	0	0.897	0.312
rs10490093	2	0.01531	0	0	0	0	0	0	0.192699	0	1	0.144
rs2237600	7	0.0156	0	0	0	0	0	0	0.021712	0	1	0.104
rs7227022	18	0.0156	0	0	0	0	0	0	0.420138	0	1	0.232
rs17417407	10	0.01565	1	0	0	1	0	0	0.378001	0	0.938	0.158
rs2060598	3	0.01566	0	0	0	0	0	0	0.363103	0	1	0.214
rs612926	10	0.0157	0	0	0	0	0	0	0.275199	0	1	0.19
rs7896053	10	0.01584	1	0	0	0	0	0	0.118337	0	0	0.098
rs6468694	8	0.01587	1	0	0	0	0	0	0.426377	0	0.586	0.152
rs13028421	2	0.01589	0	0	0	0	0	0	0.253922	0	1	0.312
rs6660510	1	0.01595	0	0	0	0	0	0	0.273134	0	1	0.284
rs16967510	16	0.01611	1	1	0	0	0	0	0.240927	0	1	0.06
rs10507274	12	0.01615	1	0	0	0	1	0	0.217582	0	1	0.062
rs7792760	7	0.01619	1	0	0	0	0	0	0.459994	0	0.004	0.156
rs4704166	5	0.01626	1	0	0	1	0	0	0.254182	0	0.032	0.272
rs4609425	1	0.01638	0	0	0	0	0	0	0	0	1	0.36
rs10972048	9	0.01652	1	0	0	0	0	0	0.066878	0	0.992	0.304
rs4657613	1	0.01654	0	0	0	0	0	0	0.022379	0	1	0.192
rs2293869	8	0.01655	1	0	0	0	0	0	0	0	0.025	0.45
rs1349501	2	0.0167	0	0	0	0	0	0	0	0	1	0.21
rs11079196	17	0.01678	0	0	0	0	0	0	0.17008	0	1	0.259
rs2228528	10	0.01699	1	0	0	0	0	0	0.221798	0	0	0.162
rs12982082	19	0.01705	1	0	0	1	0	0	0	0	0	0.35
rs3852448	10	0.01713	0	1	0	0	0	0	0.179409	0	0.969	0.147
rs7654754	4	0.0172	0	0	0	0	0	0	0.02414	0	1	0.482
rs11677484	2	0.01721	0	0	0	0	0	0	0.026357	0	1	0.304
rs272893	5	0.01727	1	0	0	0	0	0	0.09924	0	0	0.379
rs2295333	6	0.01728	1	0	0	0	0	0	0.07918	0	0.001	0.076
rs4555772	5	0.01729	0	0	0	0	0	0	0.139574	0	1	0.436
rs17882143	17	0.01743	1	0	0	0	0	0	0.374456	0	0.035	0.042
rs2275603	1	0.01745	1	1	0	1	0	0	0.439288	0	0	0.214
rs2968762	12	0.01751	0	0	0	0	0	0	0.151175	0	1	0.375
rs1134481	6	0.01758	0	0	0	0	0	0	0.029935	1	0.88	0.353
rs6821303	4	0.01762	0	0	0	0	0	0	0.154934	0	1	0.242
rs156265	3	0.01765	1	1	0	1	0	0	0.153804	0	0.909	0.15
rs1486995	4	0.01767	0	0	0	0	0	0	0.463684	0	1	0.425
rs10413455	19	0.01775	1	0	0	1	0	0	0.03671	0	0	0.023
rs2228976	20	0.01776	1	0	0	1	1	0	0.510643	0	1	0.155
rs237831	16	0.01778	1	0	0	0	0	0	0.304291	0	0	0.073
rs2273967	1	0.01795	0	0	0	0	0	0	0.191629	0	1	0.255
rs17108829	1	0.01795	0	0	0	0	0	0	0.133049	0	1	0.261
rs241529	14	0.01815	0	0	0	0	0	0	0.265393	0	1	0.451
rs1126464	16	0.01821	1	0	0	1	0	0	0.291049	0	0.207	0.3
rs2013169	5	0.01822	0	0	0	0	0	0	0.246857	0	1	0.158
rs395862	8	0.01824	0	0	0	0	0	0	0	0	1	0.241
rs6733129	2	0.01834	0	1	0	0	0	0	NA	0	0	0.058
rs4646823	11	0.01843	0	0	0	0	0	1	0.378051	0	0.199	0.089
rs9411430	9	0.01847	0	0	0	0	0	0	NA	0	1	0.308
rs3735717	8	0.01853	0	0	0	0	0	0	0.098066	1	0	0.41
rs16986050	19	0.01864	1	0	0	1	0	0	0	0	0	0.196
rs3192149	3	0.01864	1	0	0	0	1	0	0.103916	0	0.924	0.228
rs805708	10	0.01868	1	0	0	0	1	0	0.252835	0	0.747	0.321
rs2018318	1	0.01869	0	0	0	0	0	0	0.331935	0	1	0.176
rs3781538	10	0.01869	0	0	0	0	0	0	NA	0	1	0.326
rs3950176	22	0.01871	1	0	0	1	0	0	0.398266	0	0.02	0.103
rs1398358	3	0.01882	0	0	0	0	0	0	0.178443	0	1	0.379
rs1796435	2	0.01884	0	0	0	0	0	0	0	0	1	0.129
rs204981	14	0.01906	0	0	0	0	0	0	0.137586	0	1	0.392
rs1406448	2	0.01924	0	0	0	0	0	0	0.207887	0	1	0.266
rs1800449	5	0.01927	1	0	0	0	0	0	0.562881	0	0.145	0.17
rs12647859	4	0.01928	1	0	0	0	0	0	0	0	0.75	0.104
rs4720015	7	0.0193	1	0	0	1	1	0	0.120525	0	0	0.108
rs34012596	6	0.01932	1	0	0	1	0	0	0.288714	0	0.975	0.214
rs3751862	16	0.01938	0	0	0	0	0	0	0	1	0.074	0.018
rs10507879	13	0.01953	0	0	0	0	0	0	0	0	1	0.062
rs394119	12	0.01972	0	0	0	0	0	1	0.220438	0	0.021	0.179
rs7542662	1	0.01977	0	0	0	0	0	0	0.393658	0	1	0.366
rs9319	14	0.01982	0	0	0	0	0	0	0.035381	1	0.091	0.067
rs9362950	6	0.01985	0	0	0	0	0	0	0.030042	0	1	0.034
rs3810818	16	0.01985	1	0	0	0	0	0	0.342361	0	0.007	0.277
rs17567190	9	0.01987	0	0	0	0	0	0	NA	0	1	0.132
rs16829308	2	0.02001	0	0	0	0	0	0	0.212766	0	1	0.152
rs17555468	1	0.02011	0	0	0	0	0	0	0	0	1	0.186
rs16980994	19	0.02016	1	0	0	1	1	0	0.14125	0	0.057	0.2
rs17044876	2	0.02022	0	0	0	0	0	0	0	0	1	0.104
rs2351528	6	0.02035	1	0	0	0	0	0	0.213314	0	0.997	0.375
rs2253427	20	0.02037	1	0	0	1	0	0	0.200344	0	0.214	0.246
rs284219	1	0.02047	0	0	0	0	0	0	0.168036	0	1	0.308
rs12522153	5	0.02047	0	0	0	0	0	0	0.175531	0	1	0.455
rs10899257	11	0.02052	1	0	0	1	0	0	0.114327	0	0.994	0.167
rs2279279	4	0.02054	1	0	0	0	0	0	0.471956	0	0.781	0.342
rs4785251	16	0.02055	0	0	0	0	0	1	0.236475	0	0.128	0.129
rs10089537	8	0.02059	0	0	0	0	0	0	0.136522	0	1	0.451
rs7747914	6	0.0206	0	0	0	0	0	0	0	0	1	0.083
rs17723260	1	0.02063	1	0	0	1	0	0	0.577179	0	1	0.174
rs11108995	12	0.02065	0	0	0	0	0	0	0.100867	0	1	0.174
rs9570123	13	0.02068	0	0	0	0	0	0	0	0	1	0.491
rs7834424	8	0.02072	0	0	0	0	0	0	0.235519	0	1	0.3
rs4930729	12	0.02073	1	0	0	0	0	0	0.3185	0	0.253	0.112
rs1061115	10	0.02075	0	0	0	0	0	0	0.264356	1	0.001	0.261
rs2541440	8	0.0208	0	0	0	0	0	0	0.141488	0	1	0.236
rs1613447	4	0.02081	0	0	0	0	0	0	0.041304	0	1	0.464
rs11926300	3	0.02087	0	0	0	0	0	0	NA	0	1	0.283
rs13170038	5	0.02098	0	0	1	0	0	0	NA	0	0	0.105
rs745894	18	0.02108	1	0	0	1	1	0	0	0	0.567	0.165
rs11192036	10	0.02108	1	0	0	1	0	0	0.087763	0	1	0.325
rs11552377	7	0.02109	1	0	0	0	0	0	0.439583	0	0.987	0.179
rs6910753	6	0.02113	0	0	0	0	0	1	0.107438	0	0.051	0.252
rs9318098	13	0.02139	0	0	0	0	0	0	0.076253	0	1	0.058
rs13551	1	0.02147	1	0	0	1	0	0	0.343737	0	0	0.328
rs751655	11	0.02156	0	0	0	0	0	0	0.263079	0	1	0.143
rs12736835	1	0.02159	0	0	0	0	0	0	0.319804	0	1	0.357
rs6703796	1	0.02161	0	0	0	0	0	0	0.393879	0	1	0.189
rs12363494	11	0.02162	1	0	0	0	1	0	0.228889	0	0.213	0.027
rs17370115	4	0.02163	0	0	0	0	0	0	0.266754	0	1	0.138
rs12084605	1	0.02166	0	0	0	0	0	0	0.066443	0	1	0.14
rs3814171	10	0.02178	1	0	0	0	0	0	0.076341	0	0	0.04
rs3796547	4	0.02193	1	0	0	0	0	0	0.303826	0	0	0.344
rs4954614	2	0.02206	0	0	0	0	0	0	0.145126	0	1	0.089
rs345725	6	0.02216	0	0	0	0	0	0	0.179159	0	1	0.049
rs11644502	16	0.02219	1	0	0	0	0	0	0.391504	0	0.324	0.093
rs1544843	8	0.02222	0	0	0	0	0	0	0.220298	0	1	0.147
rs7964789	12	0.02223	0	0	0	0	0	0	0.145703	0	1	0.049
rs11129280	3	0.02224	0	1	0	0	0	0	0.0969	0	0.992	0.241
rs9572230	13	0.02247	0	0	0	0	0	0	0.068571	0	1	0.327
rs1372000	13	0.02251	1	0	0	0	0	0	0.200995	0	0.984	0.203
rs2642992	1	0.02252	1	1	0	0	0	0	0	0	0	0.377
rs2764387	10	0.02258	0	0	0	0	0	0	0	0	1	0.179
rs9140	9	0.02266	0	0	0	0	0	0	0.048952	1	0	0.384
rs4946573	6	0.02268	0	0	0	0	0	0	0.228043	0	1	0.133
rs2548321	5	0.02268	0	0	0	0	0	0	0.211106	0	1	0.46
rs3210967	16	0.02284	0	0	0	0	0	0	0.015434	1	0.342	0.277
rs1041316	14	0.0229	1	0	0	0	0	0	0.061675	0	0.988	0.312
rs13171859	5	0.02294	1	0	0	0	0	0	0.318725	0	0.004	0.138
rs12480307	20	0.02294	0	1	0	0	0	0	0.417643	0	0.477	0.152
rs704040	5	0.02298	0	1	0	0	0	0	0.367524	0	0.998	0.321
rs11764302	7	0.02303	0	0	0	0	0	1	0.208448	0	1	0.368
rs407731	19	0.02311	1	0	0	1	0	0	0.075222	0	0.017	0.45
rs5741804	20	0.02314	1	0	0	1	0	0	0.272633	0	0	0.031
rs17083213	5	0.02315	0	0	0	0	0	0	0.072473	0	1	0.103
rs2270927	5	0.02324	1	0	0	0	0	0	0.06447	0	0.002	0.092
rs6836335	4	0.02324	1	0	0	1	0	0	0.496197	0	0.004	0.112
rs1050239	11	0.02326	1	0	0	0	0	0	0.317607	0	0.752	0.237
rs1048786	16	0.02333	1	0	0	0	0	0	0.237078	0	0.001	0.175
rs2120971	9	0.02334	0	0	0	0	0	0	0.16284	0	1	0.046
rs2277021	7	0.02337	0	0	0	0	0	0	0.143241	0	1	0.092
rs10823148	10	0.02337	1	0	0	0	0	0	0.292683	0	0.012	0.346
rs11176922	12	0.02356	1	0	0	0	0	0	0	0	0.001	0.202
rs17068188	4	0.02359	0	0	0	0	0	0	NA	0	1	0.026
rs549298	11	0.02381	0	0	0	0	0	0	0.246543	0	1	0.223
rs952920	10	0.02388	0	0	0	0	0	0	NA	0	1	0.44
rs10009327	4	0.02407	0	0	0	0	0	0	0.303088	0	1	0.31
rs2236379	10	0.02413	1	0	0	0	0	0	0.174244	0	0.003	0.246
rs1873219	6	0.02417	0	0	0	0	0	0	0.177041	0	1	0.1
rs7225831	17	0.0242	0	0	0	0	0	1	0.15092	0	0.999	0.357
rs12373193	18	0.02421	0	0	0	0	0	0	0.303614	0	1	0.195
rs1051623	8	0.02428	1	0	0	0	0	0	0.504045	0	0.104	0.217
rs1752212	1	0.02447	0	0	0	0	0	0	0.272324	0	1	0.379
rs3807971	7	0.0245	0	0	0	0	0	0	0.124572	0	1	0.104
rs1800378	12	0.02451	1	0	0	0	0	0	0.45997	0	0.089	0.42
rs7636348	3	0.02457	1	0	0	0	0	0	0	0	0	0.241
rs793440	3	0.02472	1	0	0	0	0	0	0.10853	0	0.203	0.286
rs13092702	3	0.02472	1	0	0	1	1	0	0	0	0.424	0.455
rs805722	10	0.02481	1	0	0	0	0	0	0.283293	0	0.942	0.22
rs3796191	3	0.02488	1	0	0	1	0	0	0.220018	0	0	0.054
rs11917138	3	0.02497	0	0	0	0	0	0	0.243735	0	1	0.013
rs9425343	1	0.02497	1	1	0	0	1	0	0	0	0.253	0.396
rs7642664	3	0.02499	0	0	0	0	0	1	0.160182	0	0.013	0.022
rs12782946	10	0.02511	1	0	0	0	0	0	NA	0	0.076	0.067
rs3733250	4	0.02512	1	0	0	0	0	0	0.130019	0	0	0.411
rs989902	4	0.02539	1	0	0	1	0	0	0	0	0.004	0.383
rs11944332	4	0.02541	0	0	0	0	0	1	NA	0	1	0.167
rs1128158	3	0.02542	0	0	0	0	0	0	0.019107	1	0	0.219
rs1801725	3	0.02549	1	0	0	0	0	0	0.370789	0	1	0.129
rs2248264	20	0.02556	0	0	0	0	0	0	NA	0	1	0.375
rs16875481	4	0.02557	0	0	0	0	0	0	0	0	1	0.147
rs7092182	10	0.02562	1	0	0	0	0	0	0.351671	0	0.12	0.071
rs7767455	6	0.02568	1	0	0	0	0	0	0.314438	0	1	0.049
rs4513261	2	0.02571	0	0	0	0	0	0	0.087264	0	1	0.33
rs34842451	2	0.02575	0	0	0	0	0	0	0.337279	0	1	0.189
rs12737248	1	0.02584	1	0	0	0	0	0	0.038014	0	0.956	0.379
rs11553441	22	0.02586	1	0	0	1	0	0	0.308947	0	0.044	0.207
rs355974	16	0.02592	0	0	0	1	0	0	0	0	0.001	0.054
rs7033215	9	0.02594	1	0	0	0	0	0	NA	0	0	0.281
rs4027405	14	0.02595	1	0	0	0	0	0	0.197122	0	0	0.08
rs1548297	6	0.02596	0	0	0	0	0	0	0.337989	0	1	0.475
rs3092171	20	0.02597	0	0	0	0	0	0	NA	0	1	0.478
rs12771641	10	0.02604	0	0	0	0	0	0	0.247688	0	1	0.054
rs6568	2	0.02606	0	0	0	0	0	0	0	0	1	0.268
rs11705259	22	0.02615	1	0	0	0	0	0	0.359508	0	0	0.018
rs2171592	4	0.02625	0	0	0	0	0	0	0.318351	0	1	0.117
rs9365506	6	0.0265	0	0	0	0	0	0	0	0	1	0.483
rs11228610	11	0.02672	1	0	0	0	1	0	0	0	0	0.129
rs11086369	20	0.02684	0	0	0	0	0	0	NA	0	1	0.089
rs2288920	19	0.0269	1	0	0	0	0	0	0.390697	0	0	0.179
rs13894	17	0.02696	1	0	0	1	1	0	0.209991	0	0.313	0.105
rs8113704	19	0.02703	1	0	0	0	0	0	0.373153	0	0.309	0.013
rs17582031	4	0.02703	0	0	0	0	0	0	0.141926	0	1	0.167
rs17115797	1	0.02707	0	0	0	0	0	0	0.062416	0	1	0.089
rs2034288	13	0.02725	0	0	0	0	0	0	0	0	1	0.458
rs865884	20	0.02734	0	0	0	0	0	0	NA	0	1	0.415
rs1426	13	0.02738	0	0	0	0	0	0	0.044161	1	0.227	0.192
rs3761097	19	0.02743	1	0	0	1	1	0	0.485703	0	0.104	0.04
rs10490924	10	0.02743	1	0	0	0	0	0	NA	0	0.013	0.201
rs2449006	3	0.02745	0	0	0	0	0	0	0.2677	0	1	0.33
rs11105354	12	0.02752	0	0	0	0	0	0	0.23907	0	1	0.116
rs7770369	6	0.02754	0	0	0	0	0	0	0.041649	0	1	0.458
rs13136928	4	0.02755	0	0	0	0	0	0	0	0	1	0.085
rs10486656	7	0.02759	0	1	0	0	0	0	0	0	0.004	0.123
rs892055	19	0.02759	1	0	0	0	0	0	0.427554	0	0.012	0.388
rs212347	2	0.02761	0	0	0	0	0	0	0	0	1	0.161
rs9468344	6	0.02762	0	1	0	0	0	0	NA	0	0	0.214
rs12242299	10	0.02764	0	0	0	0	0	0	0.113056	0	1	0.317
rs591120	1	0.02766	1	0	0	0	0	0	0	0	0	0.458
rs2827858	21	0.02771	0	0	0	0	0	0	NA	0	1	0.031
rs4075931	18	0.02771	0	0	0	0	0	0	0.175844	0	1	0.467
rs7576726	2	0.0279	0	0	0	0	0	0	0.209297	0	1	0.018
rs597570	11	0.0279	1	0	0	0	0	0	0.398253	0	1	0.167
rs6943003	7	0.02801	0	0	0	0	0	0	0.400639	0	1	0.339
rs7667891	4	0.02813	0	0	0	0	0	0	0.040155	0	1	0.013
rs4667395	2	0.02815	0	0	0	0	0	0	0	0	1	0.239
rs511843	3	0.02815	0	0	0	0	0	0	0.269762	0	1	0.263
rs7790425	7	0.02825	0	0	0	0	0	0	0.041992	1	0	0.467
rs2980619	8	0.02827	1	0	0	1	0	0	0.165149	0	0.628	0.383
rs2796441	9	0.02831	0	0	0	0	0	0	0.435957	0	1	0.397
rs9407340	9	0.02836	0	0	0	0	0	1	0.274806	0	1	0.17
rs3735615	7	0.02836	1	0	0	1	0	0	0.280021	0	1	0.492
rs1432575	2	0.0284	0	0	0	0	0	0	0.405847	0	1	0.283
rs16139	7	0.02845	1	0	0	0	1	0	0.546472	0	1	0.067
rs10174395	2	0.02845	0	0	0	0	0	0	0.263341	0	1	0.308
rs16868201	8	0.02848	0	0	0	0	0	0	0.119904	0	1	0.223
rs7753668	6	0.0285	0	0	0	0	0	0	0.277094	0	1	0.042
rs757978	2	0.02854	1	0	0	1	1	0	0.006086	0	0.994	0.129
rs2306590	17	0.02855	1	0	0	0	0	0	0.369625	0	0.917	0.394
rs17115012	14	0.02865	0	0	0	0	0	0	0.042117	0	1	0.017
rs9846932	3	0.02869	0	0	0	0	0	1	0.275101	0	1	0.424
rs7575	22	0.02871	1	0	0	0	1	0	0.293102	0	0.74	0.152
rs706795	12	0.02871	0	0	0	0	0	0	0.440516	0	1	0.451
rs7172170	15	0.02871	0	0	0	0	0	0	0.071676	0	1	0.473
rs17011063	4	0.02876	0	0	0	0	0	0	0.252411	0	1	0.043
rs2292884	2	0.02876	1	0	0	0	0	0	0.048622	0	0	0.259
rs11555405	3	0.02878	1	0	0	0	0	0	NA	0	0.804	0.239
rs1169081	12	0.0288	1	0	0	1	0	0	0.150037	0	1	0.317
rs1799899	3	0.02883	1	0	0	1	0	0	0.248146	0	0.688	0.04
rs11075189	16	0.02883	0	0	0	0	0	0	0.136653	0	1	0.469
rs4289171	2	0.02891	0	0	0	0	0	0	0.326144	0	1	0.205
rs2274730	6	0.02903	0	1	0	0	0	0	0.302996	0	0	0.342
rs1523468	3	0.02904	0	0	0	0	0	0	NA	1	0	0.366
rs6734859	2	0.02905	0	0	0	0	0	0	0.214292	1	0	0.161
rs2071747	22	0.02906	1	0	0	0	0	0	0.402299	0	0.269	0.075
rs4233985	2	0.02909	0	0	0	0	0	0	0.205298	0	1	0.433
rs2806028	14	0.02931	0	0	0	0	0	0	0.344485	1	0	0.345
rs3888051	12	0.02935	0	0	0	0	0	0	0.401697	0	1	0.118
rs4621113	19	0.02936	1	0	0	1	1	0	0	0	0.014	0.457
rs2293767	7	0.02938	1	0	0	0	0	0	0.227941	0	0.014	0.299
rs4894797	3	0.02938	0	0	0	0	0	0	0.108131	0	1	0.388
rs1047126	20	0.02957	0	0	0	0	0	0	NA	1	0	0.478
rs1040499	16	0.02964	1	0	0	0	1	0	0	0	0	0.442
rs4607875	1	0.02967	0	1	0	0	0	0	0.158065	0	0	0.379
rs16906958	8	0.0297	0	0	0	0	0	1	0.131647	0	0	0.013
rs676210	2	0.02975	1	0	0	0	1	0	0.127639	0	1	0.205
rs1403371	2	0.02975	0	0	0	0	0	0	0.108118	0	1	0.246
rs1051424	17	0.02977	0	0	0	0	0	0	0	0	1	0.212
rs7080305	10	0.02977	0	0	0	0	0	0	0.146695	0	1	0.455
rs2604474	18	0.02983	0	0	0	0	0	0	0.249884	0	1	0.424
rs11805194	1	0.02984	1	0	0	1	0	0	0.20599	0	0.997	0.192
rs351323	6	0.02997	0	0	0	0	0	0	0.187329	0	1	0.125
rs854777	17	0.03001	1	0	0	0	0	0	0.348424	0	0.795	0.232
rs1049230	19	0.03003	0	0	0	0	0	0	0.544954	1	0.943	0.112
rs638333	5	0.03012	1	0	0	1	0	0	0.558948	0	0.995	0.254
rs1064261	1	0.03015	0	1	0	0	0	0	0.429961	0	1	0.272
rs4627790	3	0.03022	0	0	0	0	0	1	0.443922	0	0.4	0.349
rs11066	2	0.03023	0	0	0	0	0	0	0.172185	1	1	0.277
rs2604953	17	0.03024	1	0	0	0	0	0	0.395754	0	0.003	0.062
rs3744819	18	0.03025	0	0	0	0	0	0	0	1	0	0.018
rs3809753	17	0.03032	0	0	0	0	0	1	0.668264	0	1	0.134
rs10048673	2	0.03034	0	0	0	0	0	0	0.150541	0	1	0.487
rs7297245	12	0.03058	1	0	0	0	0	0	0.138185	0	1	0.205
rs1371432	2	0.03064	0	0	0	0	0	0	0.137869	0	1	0.025
rs688906	11	0.03065	1	0	0	1	0	0	0.067806	0	1	0.312
rs2045546	6	0.0307	0	0	0	0	0	0	0.230037	0	1	0.491
rs17662997	2	0.03077	0	0	0	0	0	0	0	1	0	0.049
rs17462252	4	0.03078	1	0	0	0	0	0	0.164975	0	0.891	0.073
rs7160583	14	0.03082	1	0	0	0	0	0	0.135541	0	0	0.362
rs1433384	4	0.0309	0	0	0	0	0	0	0.306097	0	1	0.353
rs399314	13	0.03098	0	0	0	0	0	0	0.300146	0	1	0.112
rs3808117	7	0.031	0	0	0	0	0	0	0.213109	0	1	0.233
rs1061735	7	0.03104	0	0	0	0	0	0	0.031776	0	1	0.121
rs3825409	13	0.03106	1	0	0	0	0	0	0	0	0	0.121
rs17007059	2	0.03107	0	0	0	0	0	0	0.042567	0	1	0.379
rs2938770	5	0.03113	0	0	0	0	0	0	0.2467	0	1	0.025
rs16827040	3	0.03129	0	0	0	0	0	0	0.138913	0	1	0.025
rs3755072	2	0.03136	1	0	0	0	0	0	0.036151	0	0.997	0.14
rs1394516	8	0.03136	0	0	0	0	0	0	0.122563	0	1	0.258
rs2540449	2	0.03145	0	0	0	0	0	1	0.238598	0	0.06	0.344
rs16896660	4	0.03153	0	0	0	0	0	0	0.111031	0	1	0.258
rs6445902	3	0.03156	1	0	0	0	0	0	0.048375	0	0.561	0.183
rs1337097	1	0.03163	0	0	0	0	0	0	0	0	1	0.075
rs12318066	12	0.03181	0	0	0	0	0	0	0	0	1	0.071
rs17251	7	0.03181	0	0	0	0	0	1	0.183929	0	0	0.411
rs1541314	11	0.03184	1	0	0	0	0	0	0.227301	0	0.001	0.098
rs10792489	11	0.03186	0	0	0	0	0	0	0.273212	0	1	0.153
rs343120	5	0.03192	0	0	0	0	0	0	0.00753	1	0.53	0.21
rs2745103	16	0.03199	1	0	0	0	0	0	0.153369	0	0	0.277
rs12491607	3	0.03204	0	0	0	0	0	0	0.352887	0	1	0.449
rs10997975	10	0.03216	1	0	0	0	0	0	0.236108	0	0.131	0.478
rs17279558	8	0.03219	0	0	0	0	0	0	0.088588	1	0.001	0.103
rs3802526	10	0.03224	1	0	0	1	0	0	0	0	0.196	0.034
rs595413	6	0.03225	1	0	0	0	0	0	0	0	0.859	0.277
rs1076991	14	0.03225	0	0	0	0	0	1	0.208553	0	0	0.473
rs10761725	10	0.03232	1	0	0	0	0	0	0.102757	0	0.002	0.225
rs10518535	4	0.03236	0	0	0	0	0	0	0	0	1	0.027
rs11738321	5	0.03236	0	0	0	0	0	0	0.254153	0	1	0.292
rs35169799	11	0.03243	1	0	0	1	0	0	0.405516	0	0.014	0.072
rs17612861	17	0.03245	1	0	0	0	1	0	0.266377	0	1	0.353
rs17663874	2	0.03247	0	0	0	0	0	0	0.165448	1	0.135	0.194
rs2189334	17	0.03257	0	0	0	0	0	1	0.108354	0	0.003	0.095
rs585627	1	0.03257	1	0	0	0	0	0	0.178354	0	0.949	0.342
rs10227141	7	0.0326	1	0	0	0	0	0	0.417663	0	0.044	0.018
rs755315	3	0.03264	0	0	0	0	0	0	0.127225	0	1	0.393
rs10953303	7	0.03267	1	1	0	1	0	0	0.260429	0	0.001	0.018
rs1076277	7	0.03273	1	0	0	1	1	0	0.368121	0	0.63	0.046
rs10113741	8	0.03278	0	0	0	0	0	0	0.160775	0	1	0.192
rs10454638	13	0.03286	0	0	0	0	0	0	0.202939	0	1	0.3
rs594445	18	0.03293	1	0	0	1	0	0	0.086999	0	0.989	0.259
rs870448	6	0.03295	0	0	0	0	0	0	0.260866	0	1	0.45
rs1059227	6	0.03296	0	1	0	0	0	0	0.437568	0	0.977	0.36
rs12663510	6	0.03297	0	0	0	0	0	0	0.020728	0	1	0.027
rs3135500	16	0.03298	0	0	0	0	0	0	0	1	0.235	0.386
rs734251	9	0.03307	0	0	0	0	0	0	0.289849	0	1	0.167
rs12028346	1	0.03308	0	0	0	0	0	0	0	0	1	0.441
rs13835	15	0.03318	0	0	0	0	0	0	0	1	0.001	0.429
rs9032	9	0.0332	0	0	0	0	0	0	0.160986	1	0.001	0.167
rs2295490	20	0.03323	1	0	0	0	0	0	0.334188	0	0.449	0.131
rs9295501	6	0.0333	0	0	0	0	0	0	0.088217	0	1	0.013
rs7124184	11	0.0333	0	0	0	0	0	0	0.186286	0	1	0.384
rs3818186	14	0.0334	0	1	0	0	0	0	0.025449	0	1	0.205
rs2273535	20	0.03348	1	0	0	0	0	0	NA	0	0.3	0.175
rs1133358	20	0.03352	1	0	0	0	0	0	0.197733	0	0	0.241
rs4973768	3	0.03357	0	0	0	0	0	0	0	0	1	0.438
rs10497844	2	0.03358	1	0	0	0	0	0	0.321005	0	0.974	0.018
rs8000674	13	0.03363	0	0	0	0	0	0	0.370719	0	1	0.085
rs15654	17	0.03364	0	0	0	0	0	0	0	0	1	0.175
rs12625297	20	0.03365	0	0	0	0	0	1	0.103643	0	0.002	0.061
rs769505	3	0.03372	0	0	0	0	0	0	0.322624	0	1	0.35
rs12986235	19	0.03377	1	0	0	1	0	0	0	0	0	0.29
rs11649804	17	0.03379	1	0	0	0	1	0	0.294627	0	0.632	0.279
rs1042122	19	0.03386	0	0	0	0	0	1	0.217358	0	0	0.188
rs7309610	12	0.03387	0	0	0	0	0	1	0.091615	0	1	0.036
rs17165936	7	0.03393	0	0	1	0	0	0	0.193224	0	0.256	0.117
rs2015035	22	0.03404	1	0	0	1	0	0	0.375964	0	1	0.05
rs3903927	1	0.03404	0	0	0	0	0	0	0	0	1	0.225
rs1054486	19	0.03405	1	0	0	0	0	0	0.420599	0	0.009	0.325
rs17696519	5	0.03421	0	0	0	0	0	1	0.126279	0	0.011	0.284
rs7413442	1	0.03436	0	1	0	0	0	0	0.24628	0	0.999	0.171
rs1042714	5	0.03438	1	0	0	0	0	0	0.437941	0	0.001	0.467
rs34692025	7	0.03446	0	0	0	0	0	0	0	0	1	0.081
rs2160728	12	0.0345	0	0	0	0	0	0	0	0	1	0.186
rs1059369	19	0.03454	1	0	0	0	0	0	0.107739	0	0	0.158
rs10762369	10	0.03455	0	0	0	0	0	0	0.092396	0	1	0.19
rs1950824	14	0.03458	0	0	0	0	0	0	0	1	0	0.378
rs1949661	2	0.0347	0	0	0	0	0	0	0	0	1	0.42
rs549990	11	0.03478	1	0	0	0	0	0	0.269104	0	0	0.281
rs5764214	22	0.03478	1	1	0	1	0	0	0.05423	0	0.877	0.425
rs12547201	8	0.03479	0	0	0	0	0	0	0.413297	0	1	0.094
rs1799990	20	0.03482	1	0	0	0	1	0	0.502	0	0.998	0.344
rs1800974	12	0.03482	1	0	0	0	0	0	0.423672	0	0.018	0.472
rs13147559	4	0.03495	1	0	0	0	0	0	0.467587	0	1	0.095
rs990339	11	0.03497	0	0	0	0	0	0	0.25673	0	1	0.33
rs10893192	11	0.03509	1	0	0	1	1	0	0.086591	0	0.305	0.025
rs11031614	11	0.03512	0	0	0	0	0	0	0.347619	0	1	0.129
rs1940455	11	0.03514	0	0	0	0	0	0	0.277855	0	1	0.299
rs2511188	11	0.03515	1	0	0	0	0	0	0.078369	0	0.001	0.165
rs7869279	9	0.03517	1	0	0	0	0	0	0	0	0.318	0.432
rs4982052	14	0.03523	0	0	0	0	0	0	0.371462	0	1	0.348
rs362272	4	0.03525	1	0	0	0	0	0	0.435932	0	0.894	0.295
rs4867809	5	0.0353	0	0	0	0	0	0	0.19528	1	0.067	0.468
rs12748917	1	0.03545	0	0	0	0	0	0	0.368434	0	1	0.393
rs1048445	10	0.03551	1	0	0	0	0	0	0.355185	0	1	0.257
rs11577579	1	0.03552	1	0	0	0	0	0	0.034938	0	0.092	0.29
rs2943510	11	0.03564	1	0	0	0	0	0	NA	0	0	0.147
rs10186663	2	0.03567	0	1	0	0	0	0	0.485127	0	1	0.312
rs1453685	2	0.03568	0	0	0	0	0	0	0	0	1	0.271
rs12098806	10	0.03569	0	0	0	0	0	0	0.023105	0	1	0.033
rs1144507	11	0.03569	1	0	0	0	0	0	0.353695	0	0	0.323
rs2254067	10	0.03579	1	1	0	1	0	0	0	0	0.002	0.171
rs7575544	2	0.03585	0	0	0	0	0	0	0	0	1	0.279
rs10830430	11	0.03593	1	0	0	0	0	0	0	0	1	0.112
rs10828610	10	0.03609	0	0	0	0	0	0	0.014337	0	1	0.308
rs915770	21	0.0361	1	0	0	0	0	0	NA	0	0.999	0.143
rs12650680	4	0.03615	0	0	0	0	0	0	0.087273	0	1	0.466
rs1972760	17	0.03623	0	0	0	0	0	0	0	0	1	0.383
rs10892761	11	0.03634	0	0	0	0	0	0	0.472802	0	1	0.433
rs6456811	6	0.03639	1	0	0	0	1	0	0	0	0	0.09
rs11598673	10	0.03644	1	0	0	0	0	0	0.042425	0	0	0.049
rs17854567	10	0.0365	1	1	0	1	0	0	0.185333	0	1	0.099
rs3732430	3	0.03664	1	0	0	1	0	0	0.387006	0	1	0.437
rs1801280	8	0.0367	1	0	0	1	0	0	0.202552	0	0.062	0.442
rs1801449	15	0.03678	1	0	0	1	0	0	0.326814	0	1	0.036
rs1407390	9	0.03682	1	1	0	0	1	0	0.07536	0	0.99	0.209
rs2271001	11	0.03684	1	0	0	0	0	0	0.054351	0	1	0.257
rs7623064	3	0.03689	0	0	0	0	0	0	0.006492	0	1	0.054
rs10435683	8	0.03693	1	0	0	0	0	0	0	0	0.019	0.342
rs12885580	14	0.037	0	0	0	0	0	0	0.415628	0	1	0.283
rs4777310	15	0.0371	1	0	0	0	0	0	0.297351	0	0.155	0.098
rs877575	12	0.03713	0	0	0	0	0	0	0.414916	0	1	0.205
rs34077440	2	0.03721	0	0	0	0	0	0	0.106865	0	1	0.027
rs1508925	13	0.03722	0	0	0	0	0	0	0	0	1	0.451
rs827946	20	0.03725	0	0	0	0	0	0	NA	0	1	0.254
rs7150314	14	0.03726	0	0	0	0	0	0	0.065696	0	1	0.085
rs607407	1	0.03727	0	0	0	0	0	0	0	0	1	0.33
rs12146610	11	0.0373	1	0	0	0	1	0	0.269555	0	1	0.02
rs2071421	22	0.03732	1	0	0	1	0	0	0.489933	0	1	0.134
rs4247303	2	0.03732	1	0	0	1	1	0	0.124338	0	0	0.469
rs9508908	13	0.03734	0	0	0	0	0	0	0	0	1	0.098
rs1048637	3	0.03743	0	0	0	0	0	0	0	1	0.001	0.466
rs1997931	20	0.03746	0	0	0	0	0	0	0.219434	0	1	0.429
rs6504459	17	0.0375	1	0	0	1	0	0	0.158409	0	1	0.023
rs1036788	4	0.03751	1	0	0	0	0	0	0.168243	0	0.989	0.185
rs1326396	20	0.03752	0	0	0	0	0	0	0.223839	0	1	0.317
rs1725449	7	0.03761	0	0	0	0	0	0	0	0	1	0.192
rs17761023	17	0.0378	1	0	0	1	0	0	0.350825	0	1	0.085
rs3826579	18	0.03783	0	1	0	0	0	0	0.188371	0	1	0.205
rs10054110	5	0.0379	1	0	0	0	0	0	0.199715	0	0.01	0.358
rs2069016	4	0.03809	0	0	0	0	0	0	0.284603	0	1	0.444
rs12202072	6	0.03818	0	0	0	0	0	0	0.028798	0	1	0.246
rs1044141	7	0.03819	1	0	0	0	0	0	0	0	0.267	0.277
rs1130495	7	0.0382	1	0	0	1	0	0	0.134227	0	0	0.138
rs739105	22	0.03821	0	0	0	0	1	0	0.044011	0	0	0.353
rs11465293	7	0.03824	1	0	0	0	1	0	0.069045	0	0.124	0.032
rs762063	14	0.03824	1	0	0	1	0	0	0.283566	0	0.91	0.438
rs1353776	3	0.03828	1	0	0	0	0	0	0.363877	0	0.027	0.36
rs982161	13	0.03835	0	0	0	0	0	0	0	0	1	0.277
rs13213659	6	0.03838	0	0	0	0	0	0	0.456957	0	1	0.408
rs12257423	10	0.03844	0	0	0	0	0	0	0.196383	0	1	0.219
rs871765	1	0.03855	0	0	0	0	0	0	0.416143	0	1	0.258
rs2306058	4	0.03857	0	1	0	0	0	0	0.340662	0	1	0.203
rs4802605	19	0.03857	1	0	0	0	0	0	0.342047	0	0.001	0.266
rs11083252	18	0.0386	0	0	0	0	0	0	0.263863	0	1	0.237
rs2147398	13	0.03863	0	0	0	0	0	0	0	1	0	0.365
rs2980155	4	0.03882	0	0	0	0	0	1	0.191127	0	0.001	0.263
rs6988091	8	0.03892	0	0	0	0	0	0	0.036015	0	1	0.325
rs17712523	10	0.03894	1	1	0	0	0	0	0.309029	0	0.859	0.27
rs10491185	17	0.03895	0	0	0	0	0	0	0	0	1	0.208
rs1040285	6	0.03901	1	0	0	0	1	0	0.181076	0	0.06	0.18
rs3778650	6	0.03902	0	0	0	0	0	0	0.016498	1	0	0.158
rs2289080	2	0.03903	1	1	0	1	0	0	0.444676	0	0.442	0.013
rs17461098	4	0.03905	0	0	0	0	0	0	0.303904	0	1	0.207
rs9568986	13	0.03913	0	0	0	0	0	0	0.016173	0	1	0.25
rs1245452	14	0.03921	0	0	0	0	0	0	0.10352	0	1	0.417
rs13385	5	0.03922	0	0	0	0	0	0	0.165219	1	0.737	0.259
rs2204941	14	0.03923	0	0	0	0	0	0	NA	1	0	0.333
rs4875552	8	0.03923	0	0	0	0	0	0	NA	0	1	0.496
rs175897	14	0.03927	0	0	0	0	0	0	0.037403	0	1	0.134
rs11668802	19	0.03932	0	0	0	0	0	0	NA	0	1	0.121
rs39688	3	0.03938	0	0	0	0	0	0	0.241464	0	1	0.379
rs9316651	13	0.03942	0	0	0	0	0	0	0	0	1	0.467
rs385437	1	0.03947	0	1	0	0	0	0	0.428562	0	0.009	0.125
rs3789587	1	0.03951	0	0	0	0	0	0	0.239352	0	1	0.086
rs2235967	14	0.03951	1	1	0	0	1	0	0.13584	0	0.242	0.379
rs13228761	7	0.03958	0	0	0	0	0	0	0.16492	0	1	0.2
rs9077	1	0.03968	0	0	0	0	0	1	0.422925	1	0.001	0.321
rs12978757	19	0.03969	1	0	0	0	0	0	0	0	0	0.487
rs3749372	3	0.03975	0	0	0	0	0	0	0.058455	0	1	0.026
rs1433759	1	0.03977	0	0	0	0	0	0	0.157931	0	1	0.317
rs17293632	15	0.03988	0	0	0	0	0	0	0.13701	0	1	0.228
rs7567950	2	0.0399	0	0	0	0	0	0	0.313717	0	1	0.04
rs3814463	7	0.03992	0	0	0	0	0	1	0.114482	0	0.005	0.205
rs11983326	7	0.04019	0	0	0	0	0	1	0.241934	0	0.721	0.325
rs4574	9	0.0402	1	0	0	0	0	0	0.350752	0	0.991	0.406
rs2033074	8	0.04023	0	0	0	0	0	0	0.248044	0	1	0.402
rs9439506	1	0.04027	0	0	0	0	0	0	0.27221	0	1	0.397
rs263566	9	0.0403	0	0	0	0	0	0	0.267834	0	1	0.156
rs3118273	9	0.04032	0	0	0	0	0	0	0.39409	0	1	0.272
rs2735592	1	0.04034	0	1	0	0	0	0	0	0	0.003	0.286
rs6815201	4	0.04039	0	0	0	0	0	0	0.206629	0	1	0.258
rs10513155	5	0.04041	1	0	0	0	0	0	0.254402	0	0.601	0.273
rs11185111	1	0.04041	0	0	0	0	0	0	0.244406	0	1	0.304
rs16840573	2	0.04043	0	0	0	0	0	0	0.22883	0	1	0.025
rs17140680	7	0.04043	0	0	0	0	0	0	0.384429	0	1	0.092
rs1040461	6	0.04067	1	0	0	0	0	0	0.149044	0	1	0.08
rs2886059	3	0.04067	1	0	0	0	0	0	0.235659	0	0	0.155
rs10116301	9	0.04069	0	0	0	0	0	0	0.031237	0	1	0.158
rs7755798	6	0.04076	0	0	0	0	0	0	0.047717	1	0	0.147
rs2042791	2	0.04078	1	1	0	0	1	0	0.157919	0	0.03	0.393
rs11784175	8	0.04088	1	0	0	0	0	0	0.05973	0	0.027	0.174
rs9975588	21	0.04092	1	0	0	1	0	0	NA	0	0.406	0.451
rs10198434	2	0.04097	0	0	0	0	0	0	0.193155	0	1	0.437
rs7172796	15	0.04098	0	0	0	0	0	1	0.42305	0	0.01	0.092
rs246386	5	0.04098	0	0	0	0	0	0	0.156493	0	1	0.429
rs1049970	16	0.04099	1	0	0	1	0	0	0.298454	0	0.699	0.326
rs7178356	15	0.04102	0	0	0	0	0	0	0.105435	0	1	0.483
rs13386861	2	0.04108	1	0	0	0	0	0	NA	0	1	0.259
rs3802920	11	0.04126	0	0	0	0	0	0	0.137172	1	0	0.188
rs763853	12	0.04134	0	0	0	0	0	0	0.422303	0	1	0.116
rs10893618	11	0.04136	0	0	0	0	0	0	0.399095	0	1	0.17
rs6454957	6	0.04138	0	0	0	0	0	0	0.139698	0	1	0.147
rs10738147	9	0.04156	0	0	0	0	0	0	0.255215	0	1	0.321
rs6949056	7	0.04159	1	0	0	1	0	0	0.267329	0	0	0.246
rs7102464	11	0.04164	1	0	0	0	0	0	0.300774	0	1	0.114
rs7044405	9	0.0417	1	0	0	0	0	0	0.413528	0	0.134	0.419
rs9628315	22	0.0417	1	0	0	1	0	0	0.27146	0	0	0.5
rs12791318	11	0.04177	1	0	0	0	1	0	NA	0	0	0.165
rs2307340	22	0.04182	1	0	0	0	0	0	0.483033	0	0.997	0.108
rs1453547	11	0.04184	1	0	0	0	0	0	0.06017	0	0.003	0.308
rs2084907	6	0.04193	0	0	0	0	0	0	0.157595	0	1	0.062
rs6763243	3	0.04195	0	0	0	0	0	0	0.291905	0	1	0.368
rs17547582	13	0.04204	0	0	0	0	0	0	0.287084	0	1	0.08
rs6782025	3	0.04204	0	0	0	0	0	0	0.199906	1	1	0.246
rs11070136	13	0.04207	1	0	0	0	1	0	0.248708	0	0.02	0.335
rs6843240	4	0.04209	0	0	0	0	0	0	0	0	1	0.217
rs17655123	2	0.0421	1	0	0	1	1	0	0.279733	0	0	0.138
rs4917491	10	0.04211	0	0	0	0	0	0	0.185665	0	1	0.357
rs7638754	3	0.04217	1	0	0	1	1	0	0.344832	0	1	0.017
rs1803274	3	0.04217	1	0	0	0	0	0	0.196379	0	1	0.175
rs271463	18	0.04232	0	0	0	0	0	0	0.010231	0	1	0.076
rs1332068	9	0.04236	0	0	0	0	0	0	NA	0	1	0.126
rs11118856	1	0.04238	0	0	0	0	0	0	0	0	1	0.321
rs158551	20	0.0424	1	0	0	0	0	0	NA	0	0	0.054
rs4832887	4	0.04262	0	0	0	0	0	0	0.115009	0	1	0.299
rs2472205	8	0.04279	1	0	0	0	0	0	0.156176	0	0.544	0.037
rs35531957	21	0.0429	1	0	0	1	0	0	NA	0	0.937	0.058
rs13386793	2	0.04293	0	0	0	0	0	0	0.151214	0	1	0.108
rs1054645	16	0.04298	1	0	0	0	0	0	0.500198	0	0.005	0.375
rs1356410	15	0.04302	1	0	0	0	0	0	0.381574	0	0	0.308
rs3107275	11	0.04305	1	0	0	0	0	0	0.260364	0	0	0.473
rs12861280	13	0.0431	0	0	0	0	0	0	0	0	1	0.208
rs9376312	6	0.04311	0	0	0	0	0	0	0.439734	0	1	0.04
rs9476306	6	0.04325	0	0	0	0	0	0	0.124582	0	1	0.058
rs3732561	3	0.04326	0	0	0	0	0	0	0.271683	0	1	0.392
rs2747747	6	0.04333	0	0	0	0	0	0	0.145547	0	1	0.242
rs11718848	3	0.04335	1	0	0	1	0	0	0.225122	0	1	0.455
rs7236461	18	0.04339	0	0	0	0	0	0	0.509277	0	1	0.267
rs17046195	3	0.04365	0	0	0	0	0	0	0.230267	0	1	0.05
rs1970193	6	0.04365	0	0	0	0	0	0	0.069598	0	1	0.411
rs812936	19	0.04372	1	0	0	1	1	0	0.362647	0	0.999	0.201
rs1956239	14	0.04378	0	0	0	0	0	0	0.168209	0	1	0.396
rs3751362	13	0.04381	1	0	0	0	0	0	0.043482	0	0	0.045
rs12719860	5	0.04381	1	0	0	0	0	0	0.105844	0	0	0.339
rs1948615	1	0.04381	0	0	0	0	0	0	0.1071	0	1	0.366
rs2486668	1	0.04383	1	0	0	1	0	0	0.318281	0	0.999	0.219
rs9637451	3	0.04388	0	0	0	0	0	0	0.212759	0	1	0.286
rs411136	6	0.04388	0	1	0	0	0	0	0.468315	0	0.914	0.402
rs6585079	10	0.044	0	0	0	0	0	0	NA	0	1	0.165
rs11248860	16	0.04402	1	0	0	1	1	0	0.372938	0	0.535	0.21
rs877290	8	0.04404	0	0	0	0	0	0	0.211818	0	1	0.464
rs1891592	1	0.04406	0	0	0	0	0	0	0.063023	1	0.005	0.286
rs1185246	5	0.04409	1	0	0	0	0	0	0.35944	0	0.001	0.496
rs17571	11	0.0441	1	0	0	0	0	0	0.28908	0	0	0.089
rs2307424	1	0.04435	0	1	0	0	0	0	0.168607	0	0.153	0.339
rs10490923	10	0.04437	1	0	0	0	0	0	NA	0	0	0.133
rs1766465	6	0.04437	0	0	0	0	0	0	0	0	1	0.147
rs9308762	2	0.0444	0	0	0	0	0	0	0.266204	0	1	0.223
rs17013181	4	0.04445	1	0	0	0	0	0	0.070596	0	0	0.219
rs17119743	11	0.04445	0	0	0	0	0	0	0.306669	0	1	0.25
rs303997	19	0.0445	1	0	0	1	0	0	0.161789	0	0	0.351
rs11165881	1	0.04464	0	0	0	0	0	0	0.185996	0	1	0.393
rs2252755	6	0.04471	1	1	0	0	0	0	0.078366	0	0.92	0.258
rs9545438	13	0.0448	0	0	0	0	0	0	0	0	1	0.267
rs524523	11	0.0449	1	0	0	0	0	0	0.458918	0	0.215	0.018
rs9881321	3	0.04498	0	0	0	0	0	0	0.130145	0	1	0.421
rs1049846	6	0.04505	0	1	0	0	0	0	0	0	0.008	0.381
rs1854229	13	0.04507	0	0	0	0	0	0	0.413318	0	1	0.335
rs10239197	7	0.04518	1	0	0	0	1	0	0.153444	0	0	0.167
rs3745746	19	0.04518	1	0	0	0	0	0	0.337967	0	0	0.33
rs1936708	1	0.04519	0	0	0	0	0	0	0.303105	0	1	0.042
rs7672415	4	0.04523	0	0	0	0	0	0	0.18806	0	1	0.142
rs1808293	7	0.04523	0	0	0	0	0	0	0.277969	0	1	0.475
rs4265572	11	0.04528	0	0	0	0	0	0	0	0	1	0.174
rs2884650	18	0.04529	0	0	0	0	0	0	NA	0	1	0.475
rs11580218	1	0.0453	1	0	0	0	0	0	0.350761	0	0.997	0.025
rs7858	9	0.0453	0	0	0	0	0	0	0.569387	1	1	0.116
rs13258625	8	0.04535	0	0	0	0	0	0	0.024507	0	1	0.362
rs17156046	10	0.04542	1	0	0	0	0	0	0.184254	0	0.003	0.085
rs11557236	16	0.04543	1	0	0	1	1	0	0.20176	0	0.191	0.054
rs4317244	4	0.04552	1	0	0	0	0	0	NA	0	0	0.033
rs6785339	3	0.04553	1	0	0	0	1	0	NA	0	0.006	0.427
rs1549041	16	0.04556	0	0	0	0	0	0	0.048935	0	1	0.424
rs3750207	8	0.04559	1	0	0	0	0	0	0.291235	0	0	0.326
rs4775223	15	0.04559	0	0	0	0	0	0	0.201658	0	1	0.335
rs3927678	9	0.04563	0	0	0	0	0	0	0.182607	0	1	0.054
rs13343641	19	0.04567	1	0	0	1	0	0	0	0	0	0.219
rs7439468	4	0.0457	0	0	0	0	0	0	0.195997	0	1	0.175
rs1047642	4	0.04572	1	0	0	0	0	0	NA	0	1	0.201
rs746571	10	0.04575	1	0	0	0	0	0	0	0	0.083	0.156
rs2791556	1	0.04582	0	0	0	0	0	0	0	0	1	0.295
rs1509559	15	0.04586	0	0	0	0	0	0	0.322727	0	1	0.201
rs2171492	7	0.04599	1	0	0	1	0	0	0.332957	0	0.937	0.348
rs1540053	4	0.04603	0	0	0	0	0	0	0.247835	0	1	0.179
rs11265473	1	0.04603	0	0	0	0	0	0	0	1	0	0.333
rs300541	9	0.04608	0	0	0	0	0	0	0.243663	0	1	0.192
rs7320366	13	0.04613	1	0	0	0	0	0	0.204197	0	1	0.175
rs16945988	16	0.04619	1	0	0	0	1	0	0	0	0.004	0.107
rs6942733	7	0.04622	1	0	0	0	0	0	0.354922	0	0	0.241
rs17163352	7	0.04623	0	0	0	0	0	0	0.151522	0	1	0.225
rs7729559	5	0.04625	0	0	0	0	0	0	0.35463	0	1	0.258
rs16912622	9	0.04627	0	0	0	0	0	0	0.106819	1	0	0.232
rs1058405	1	0.04643	1	0	0	1	1	0	0.198466	0	1	0.252
rs12492699	3	0.04645	0	0	0	0	0	0	0	1	0	0.228
rs11153361	6	0.04658	1	0	0	0	0	0	0.028974	0	0	0.205
rs7649696	3	0.04662	0	0	0	0	0	0	0	0	1	0.169
rs6890674	5	0.04663	0	0	0	0	0	0	0	0	1	0.09
rs7285361	22	0.04671	0	0	0	0	0	0	0.339488	0	1	0.392
rs3795375	1	0.04676	1	0	0	0	0	0	0.203775	0	0	0.151
rs8065080	17	0.04682	1	1	0	0	0	0	0.264321	0	0.005	0.357
rs10494305	1	0.04692	0	0	0	0	0	0	0.264465	0	1	0.107
rs12863750	13	0.04692	0	0	0	0	0	0	0.131674	0	1	0.225
rs1511948	18	0.04697	0	0	0	0	0	0	0.273052	0	1	0.424
rs357564	9	0.047	1	0	0	0	0	0	0.156967	0	1	0.276
rs16975021	18	0.04704	0	0	0	0	0	0	0.074619	0	1	0.138
rs7515514	1	0.0472	0	0	0	0	0	0	0.32653	0	1	0.254
rs1768742	1	0.04724	0	0	0	0	0	0	0.049126	0	1	0.442
rs3741045	11	0.04725	1	0	0	0	0	0	0.14363	0	0	0.186
rs6869294	5	0.04726	0	0	0	0	0	0	0.533326	0	1	0.478
rs12682117	8	0.04738	0	0	0	0	0	0	0.142192	0	1	0.219
rs4707557	6	0.04742	1	0	0	0	1	0	0.236328	0	0.996	0.025
rs7017776	8	0.04748	1	1	0	0	0	0	0.343282	0	0.121	0.21
rs4142767	8	0.04753	0	0	0	0	0	0	0.335324	0	1	0.062
rs7575857	2	0.04755	0	0	0	0	0	0	0.369329	0	1	0.259
rs344141	4	0.04762	1	0	0	0	0	0	0.466919	0	0.995	0.387
rs3739583	9	0.04769	1	0	0	0	0	0	0.25257	0	0	0.142
rs8094412	18	0.04778	1	0	0	1	0	0	0.02645	0	0.02	0.14
rs3794873	18	0.0478	1	0	0	1	0	0	0.113713	0	1	0.025
rs2011951	17	0.04782	1	0	0	0	0	0	0.345199	0	0	0.366
rs11559290	4	0.04798	1	0	0	0	0	0	0.225928	0	0.252	0.156
rs17084051	4	0.04805	0	0	0	0	0	0	0.271949	0	1	0.214
rs7443936	5	0.04807	0	0	0	0	0	0	0.172362	0	1	0.217
rs12489516	3	0.04823	1	0	0	1	1	0	0.230732	0	1	0.045
rs17418814	2	0.04829	0	0	0	0	0	0	0.263121	0	1	0.138
rs3814538	9	0.04842	1	0	0	0	0	0	0.256728	0	0.133	0.402
rs1524393	7	0.04843	0	0	0	0	0	0	0.220749	0	1	0.058
rs1106362	11	0.04846	0	0	0	0	0	0	0.245543	0	1	0.147
rs12956584	18	0.04848	0	0	0	0	0	0	0.017596	0	1	0.121
rs4344931	2	0.04849	0	0	0	0	0	0	0.13481	1	0	0.246
rs12694021	2	0.04852	0	0	0	0	0	0	0.189188	0	1	0.402
rs12653963	5	0.04855	0	0	0	0	0	0	0.185758	0	1	0.331
rs11888208	2	0.04865	1	0	0	0	0	0	0.045422	0	0.001	0.125
rs2797501	10	0.04865	1	0	0	0	0	0	0.135991	0	1	0.134
rs17118	3	0.04865	1	0	0	0	1	0	0.308174	0	0.993	0.339
rs2555197	8	0.04872	0	0	0	0	0	0	0.059895	0	1	0.358
rs3127122	10	0.04875	0	1	0	0	0	0	NA	0	0.998	0.335
rs3735400	7	0.04882	1	0	0	1	1	0	0.104883	0	1	0.11
rs2799018	10	0.04891	0	0	0	0	0	0	0.156242	0	1	0.473
rs11254758	10	0.04895	0	0	0	0	0	0	0.177352	0	1	0.075
rs12409352	1	0.04895	1	0	0	0	0	0	0.286648	0	0.659	0.219
rs286926	11	0.04898	0	0	0	0	0	0	0.307753	0	1	0.121
rs718463	1	0.04899	0	0	0	0	0	1	0.065742	0	1	0.259
rs1053783	20	0.04911	1	0	0	0	0	0	0	0	0.001	0.075
rs2289025	2	0.04915	1	0	0	0	0	0	0.236574	0	0.002	0.36
rs7806400	7	0.04924	0	0	0	0	0	0	0.065801	1	1	0.388
rs11156878	14	0.04942	1	0	0	0	0	0	0.263284	0	0.999	0.174
rs4704561	5	0.04946	0	0	0	0	0	1	0.262775	0	0.999	0.161
rs11064769	12	0.04955	0	0	0	0	0	0	0.088792	0	1	0.232
rs3770657	2	0.04956	1	0	0	0	0	0	0.083125	0	0.824	0.29
rs10485699	20	0.04957	0	0	0	0	0	0	NA	0	1	0.217
rs12443939	16	0.04958	0	0	0	0	0	0	0.01691	1	0	0.018
rs11648609	16	0.04958	1	0	0	0	0	0	0.178391	0	0	0.031
rs17779466	8	0.04958	0	0	0	0	0	0	0.035763	0	1	0.205
rs10778719	12	0.04959	0	0	0	0	0	1	0.228016	0	1	0.338
rs1678729	6	0.04967	0	1	0	0	0	0	0.034113	0	0.968	0.131
rs268228	2	0.04967	0	1	0	0	0	0	0.53605	0	0.971	0.183
rs333353	3	0.04972	0	0	0	0	0	0	0	0	1	0.134
rs265514	10	0.04979	0	0	0	0	0	0	0.073051	0	1	0.477
rs12965261	18	0.04982	0	0	0	0	0	0	0.194699	0	1	0.189
rs3777115	5	0.04985	0	0	0	0	0	0	0.089634	0	1	0.164
rs1131431	6	0.04991	0	0	0	0	0	0	0.170229	0	1	0.147
rs9472507	6	0.04993	0	0	0	0	0	0	0.13681	0	1	0.308
Note: SNP, single-nucleotide polymorphism; Chr, SNP chromosomal location; GWAS, genome-wide association study; nsSNP, non-synonymous coding SNPs (SNPs in protein-coding regions that can cause amino acid change); Splice, SNPs whose alternative alleles may affect splicing; Stop codon, SNPs that may lead to premature termination of peptides; SNPs3D, SNPs3D prediction method for damaging nsSNPs (http…
